# Supplementary material for: HIV-1 gp120 influences the expression of microRNAs in human monocyte-derived dendritic cells via STAT3 activation
Source: BMC Genomics. 2015 Jun 27;16(1):480. doi: 10.1186/s12864-015-1673-3 (PMC4483217; doi:10.1186/s12864-015-1673-3)
Supplement: Additional file 1: — Complete list of predicted STAT3 binding sites for each STAT3-regulated miRs with a binding score > 500. [file 12864_2015_1673_MOESM1_ESM.xlsx]

## Sheet: Foglio1
hg19_wgRna_hsa-mir-1256 range=chr1:21314807-21317925 5'pad=0 3'pad=0 strand=- repeatMasking=none
Name	Sequence	Position	Strand	Score	p-value	E-value
		(0-based)
STAT3	agattcca	1732	+	7.57	0.00035	1.09
(M00497)
STAT3	agttccg	147	-	7.27	0.0008	2.49
(M00497)
Stat3	ttccaggaag	2547	+	17.07	0	0
(MA0144.1)
Stat3	ttcctggaaa	2546	-	15.27	0	0
(MA0144.1)
Stat3	tgccgggaaa	270	+	12.46	5e-05	0.155
(MA0144.1)
Stat3	ttctgggcaa	2570	-	7.61	0.00055	1.71
(MA0144.1)
Stat3	tcccagtaag	2767	+	6.78	0.00075	2.33
(MA0144.1)
Stat3	tgccagcaaa	403	+	6.28	0.0009	2.8
(MA0144.1)
Stat3	tgccaggcat	3030	+	6.26	0.0009	2.8
(MA0144.1)
Stat3	tactgggaaa	2765	-	6.14	0.0009	2.8
(MA0144.1)
Stat3	cttcgggaag	2113	-	5.74	0.001	3.11
(MA0144.1)
STAT3	ccgggaaatatag	272	+	14.05	5e-05	0.155
(M00225)
STAT3	cgggaagtggag	2108	-	13.67	5e-05	0.155
(M00225)
STAT3	cccggaactgaat	145	+	11.66	0.00035	1.08
(M00225)
STAT3	cgggaaatatag	273	+	11.6	0.0004	1.24
(M00225)
STAT3	ggaaatggca	2187	-	11.53	0.0004	1.24
(M00225)
STAT3	ggaaatcact	1745	+	11.48	0.0004	1.24
(M00225)
STAT3	acttcctggaaaggatt	2541	-	11.38	0.0004	1.24
(M00225)
STAT3	tttccaggaagttttt	2546	+	11.17	0.0004	1.24
(M00225)
hg19_wgRna_hsa-mir-135b range=chr1:205417430-205420526 5'pad=0 3'pad=0 strand=- repeatMasking=none
Name	Sequence	Position	Strand	Score	p-value	E-value
		(0-based)
STAT3	gaattccc	136	-	8.33	7.5e-05	0.232
(M00497)
STAT3	ggattccc	767	-	8.1	0.000125	0.39
(M00497)
STAT3	aaattccc	2715	-	7.8	0.00015	0.46
(M00497)
STAT3	aattccc	1479	-	7.3	0.00065	2.01
(M00497)
Stat3	tgcctggaag	1451	+	13.76	2.5e-05	0.077
(MA0144.1)
Stat3	ttccaggcag	1450	-	12.89	5e-05	0.154
(MA0144.1)
Stat3	ggccaggaag	2738	+	9.55	0.000375	1.16
(MA0144.1)
Stat3	tgccagggag	1947	-	8.19	0.000475	1.47
(MA0144.1)
Stat3	tccctggcag	1948	+	6.6	0.0008	2.47
(MA0144.1)
Stat3	ttctggggag	161	+	6.32	0.000875	2.7
(MA0144.1)
Stat3	ctccagggag	199	-	5.89	0.00095	2.93
(MA0144.1)
STAT3	ggaaatggaa	833	+	12.04	0.000325	1
(M00225)
STAT3	ggaagtggct	1464	+	11.04	0.00045	1.38
(M00225)
hg19_wgRna_hsa-mir-1537 range=chr1:236016300-236019360 5'pad=0 3'pad=0 strand=- repeatMasking=none
Name	Sequence	Position	Strand	Score	p-value	E-value
		(0-based)
STAT3	aaattccc	964	-	7.8	0.00015	0.46
(M00497)
STAT3	aattccc	954	-	7.3	0.00065	1.99
(M00497)
Stat3	tgcctggcag	1357	-	9.57	0.00035	1.07
(MA0144.1)
Stat3	ttgcaggaaa	1346	-	9.54	0.000375	1.14
(MA0144.1)
Stat3	ggccaggaaa	2302	-	8.6	0.000425	1.3
(MA0144.1)
Stat3	ttttaggaaa	2187	+	7.65	0.000525	1.6
(MA0144.1)
Stat3	tgcctgggag	2978	+	7.34	0.000625	1.91
(MA0144.1)
Stat3	tgccaggcac	1358	+	6.43	0.00085	2.59
(MA0144.1)
Stat3	tctcaggaag	2153	-	6.29	0.0009	2.75
(MA0144.1)
Stat3	tttcagtaaa	1609	-	5.91	0.00095	2.9
(MA0144.1)
Stat3	ttcaaggcag	2369	+	5.86	0.00095	2.9
(MA0144.1)
STAT3	ggaaatgttc	716	-	11.89	0.000325	0.99
(M00225)
STAT3	gaaatgaaa	427	-	10.61	0.000675	2.05
(M00225)
STAT3	ggaaataaat	2678	-	10.6	0.000675	2.05
(M00225)
STAT3	gaaatgttt	130	+	10.22	0.000975	2.96
(M00225)
hg19_wgRna_hsa-mir-29c range=chr1:207975197-207978284 5'pad=0 3'pad=0 strand=- repeatMasking=none
Name	Sequence	Position	Strand	Score	p-value	E-value
		(0-based)
STAT3	aattcca	192	-	7.31	0.00045	1.39
(M00497)
Stat3	tgccaggaac	1553	+	10.61	0.000225	0.69
(MA0144.1)
Stat3	tactaggaag	72	-	8.3	0.000475	1.46
(MA0144.1)
Stat3	ttcctggcac	1552	-	8.04	0.000475	1.46
(MA0144.1)
Stat3	tgccagggaa	24	+	7.25	0.000675	2.08
(MA0144.1)
Stat3	ttctagcaag	527	+	6.57	0.000825	2.54
(MA0144.1)
Stat3	cttctggaag	2416	+	6.1	0.000925	2.85
(MA0144.1)
STAT3	gggaaatctaa	1715	+	11.13	0.000425	1.3
(M00225)
hg19_wgRna_hsa-mir-30c-1 range=chr1:41219956-41223044 5'pad=0 3'pad=0 strand=+ repeatMasking=none
Name	Sequence	Position	Strand	Score	p-value	E-value
		(0-based)
STAT3	agattcca	984	+	7.57	0.00035	1.08
(M00497)
STAT3	agattccc	2046	-	7.56	0.0004	1.23
(M00497)
Stat3	ttccagaaaa	2792	-	9.66	0.00035	1.08
(MA0144.1)
Stat3	tgctgggaaa	1101	+	9.33	0.000375	1.16
(MA0144.1)
Stat3	tgactggaag	99	+	9.31	0.000375	1.16
(MA0144.1)
Stat3	ttctgggcag	67	+	8.55	0.000425	1.31
(MA0144.1)
Stat3	tgactggaaa	888	-	8.36	0.00045	1.39
(MA0144.1)
Stat3	ttccagtcag	889	+	8.02	0.000525	1.62
(MA0144.1)
Stat3	agcctggaaa	1964	-	7.52	0.000575	1.77
(MA0144.1)
Stat3	tcccaggcag	2899	+	7.46	0.000575	1.77
(MA0144.1)
Stat3	ttccagtcaa	98	-	7.08	0.0007	2.16
(MA0144.1)
Stat3	tttctggaac	2793	+	6.87	0.0007	2.16
(MA0144.1)
Stat3	ttctggaaag	976	+	6.28	0.0009	2.77
(MA0144.1)
Stat3	gttctggaag	1582	+	5.81	0.000975	3
(MA0144.1)
STAT3	ggaaatgatt	1325	-	13.41	5e-05	0.153
(M00225)
hg19_wgRna_hsa-mir-30e range=chr1:41217027-41220118 5'pad=0 3'pad=0 strand=+ repeatMasking=none
Name	Sequence	Position	Strand	Score	p-value	E-value
		(0-based)
STAT3	gaattccc	1240	-	8.33	7.5e-05	0.231
(M00497)
STAT3	gaattccc	1290	+	8.33	7.5e-05	0.231
(M00497)
STAT3	aaattccc	311	-	7.8	0.00015	0.46
(M00497)
STAT3	aattccc	1291	+	7.3	0.00065	2.01
(M00497)
STAT3	gaattctg	1210	-	7.3	0.00065	2.01
(M00497)
Stat3	tgactggaag	3028	+	9.31	0.000375	1.16
(MA0144.1)
Stat3	ttttaggaag	335	+	8.6	0.0004	1.23
(MA0144.1)
Stat3	ttctgggaat	2203	-	8.58	0.000425	1.31
(MA0144.1)
Stat3	ttctgggcag	2996	+	8.55	0.000425	1.31
(MA0144.1)
Stat3	tgactggaaa	20	+	8.36	0.00045	1.39
(MA0144.1)
Stat3	ttccagtcaa	3027	-	7.08	0.0007	2.16
(MA0144.1)
Stat3	ttccagtcaa	19	-	7.08	0.0007	2.16
(MA0144.1)
Stat3	ttcccagaaa	2204	+	6.71	0.00075	2.31
(MA0144.1)
STAT3	gaaatgagt	2043	-	10.78	0.00055	1.69
(M00225)
STAT3	gaaatgata	1797	+	10.59	0.000675	2.07
(M00225)
STAT3	gaaatgagc	2145	-	10.39	0.00085	2.61
(M00225)
hg19_wgRna_hsa-mir-3124 range=chr1:249117576-249120642 5'pad=0 3'pad=0 strand=+ repeatMasking=none
Name	Sequence	Position	Strand	Score	p-value	E-value
		(0-based)
STAT3	agattcca	1332	-	7.57	0.00035	1.07
(M00497)
STAT3	aattcca	2373	+	7.31	0.00045	1.38
(M00497)
STAT3	aattccc	560	+	7.3	0.00065	1.99
(M00497)
STAT3	caattcca	2372	+	7.23	0.000825	2.52
(M00497)
STAT3	caattccc	559	+	7.22	0.000975	2.98
(M00497)
Stat3	tccctggaag	910	+	10.79	0.0002	0.61
(MA0144.1)
Stat3	ttccaggagg	1530	-	10.14	0.00025	0.76
(MA0144.1)
Stat3	tcccaggaac	286	+	7.64	0.00055	1.68
(MA0144.1)
Stat3	ctcctggaac	1531	+	7.45	0.000575	1.76
(MA0144.1)
Stat3	tgccggaaag	2893	+	6.94	0.0007	2.14
(MA0144.1)
Stat3	tggcgggaag	1786	-	6.82	0.00075	2.29
(MA0144.1)
Stat3	gcccaggaag	1632	-	6.58	0.0008	2.45
(MA0144.1)
Stat3	ttccagggat	909	-	6.49	0.000825	2.52
(MA0144.1)
STAT3	ccggaagtggct	2901	-	14.94	2.5e-05	0.076
(M00225)
STAT3	gtgtttcagggaattggct	556	-	11.77	0.000325	0.99
(M00225)
STAT3	ggaagtgact	432	-	11.66	0.00035	1.07
(M00225)
STAT3	cggaaatcgag	2787	+	11.43	0.0004	1.22
(M00225)
STAT3	ggaaatcagt	109	-	11.38	0.0004	1.22
(M00225)
STAT3	cggaaatacat	2564	+	11.25	0.0004	1.22
(M00225)
STAT3	caattccctgaaacactg	559	+	11.02	0.00045	1.37
(M00225)
STAT3	ggaaatcgac	3024	-	10.97	0.00045	1.37
(M00225)
STAT3	ccaattccctgaaacactg	558	+	10.97	0.00045	1.37
(M00225)
STAT3	ggaagtcatt	543	+	10.69	0.000625	1.9
(M00225)
STAT3	gccaattccctgaaacactg	557	+	10.69	0.000625	1.9
(M00225)
STAT3	ccggaagtttac	2953	-	10.19	0.001	3.05
(M00225)
hg19_wgRna_hsa-mir-92b range=chr1:155161968-155165063 5'pad=0 3'pad=0 strand=+ repeatMasking=none
Name	Sequence	Position	Strand	Score	p-value	E-value
		(0-based)
STAT3	gggttccc	1337	+	7.35	0.00045	1.39
(M00497)
STAT3	gggttccc	2955	+	7.35	0.00045	1.39
(M00497)
STAT3	agttccg	2390	+	7.27	0.0008	2.47
(M00497)
STAT3	cagttccg	2389	+	7.2	0.001	3.09
(M00497)
Stat3	ttccgggaag	1232	-	15.86	0	0
(MA0144.1)
Stat3	ttcccggaat	1233	+	9.59	0.00035	1.08
(MA0144.1)
Stat3	tgccagggag	530	+	8.19	0.000475	1.47
(MA0144.1)
Stat3	tccctggcag	529	-	6.6	0.0008	2.47
(MA0144.1)
Stat3	cgcccggaag	2897	-	6.52	0.000825	2.55
(MA0144.1)
Stat3	tgcagggaag	278	-	6.37	0.000875	2.7
(MA0144.1)
STAT3	ttccgggaagtggtg	1227	-	20.33	0	0
(M00225)
STAT3	cacttcccggaatagccc	1230	+	15.01	2.5e-05	0.077
(M00225)
STAT3	gggctattccgggaagtggt	1228	-	15	2.5e-05	0.077
(M00225)
STAT3	ccacttcccggaatagccc	1229	+	14.96	2.5e-05	0.077
(M00225)
STAT3	acttcccggaatagccc	1231	+	13.7	5e-05	0.154
(M00225)
STAT3	ttcccggaatagccc	1233	+	13.08	0.000125	0.38
(M00225)
STAT3	cttcccggaatagccc	1232	+	11.69	0.00035	1.08
(M00225)
STAT3	ggaaatggag	1712	+	11.43	0.0004	1.23
(M00225)
STAT3	gggaagtggag	1122	-	11.22	0.0004	1.23
(M00225)
STAT3	tcccggaatagccc	1234	+	10.96	0.00045	1.38
(M00225)
STAT3	cccggaaggcaaa	2892	-	10.92	0.000475	1.46
(M00225)
STAT3	cgggaagcccac	1096	+	10.8	0.00055	1.69
(M00225)
hg19_wgRna_hsa-mir-3125 range=chr2:12874493-12877570 5'pad=0 3'pad=0 strand=+ repeatMasking=none
Name	Sequence	Position	Strand	Score	p-value	E-value
		(0-based)
STAT3	gagttccc	352	-	7.58	0.0003	0.92
(M00497)
Stat3	tgcctggaaa	472	+	12.81	5e-05	0.153
(MA0144.1)
Stat3	ttccaggcaa	471	-	11.94	5e-05	0.153
(MA0144.1)
Stat3	tttctggaag	1696	-	10.87	0.00015	0.46
(MA0144.1)
Stat3	ttccagaaag	1697	+	10.61	0.000225	0.69
(MA0144.1)
Stat3	ttctaggcaa	806	-	8.82	0.000375	1.15
(MA0144.1)
Stat3	tgcctagaag	807	+	7.66	0.000525	1.61
(MA0144.1)
Stat3	tcccaggcag	942	-	7.46	0.000575	1.76
(MA0144.1)
Stat3	ctctgggaaa	620	-	7.02	0.0007	2.15
(MA0144.1)
Stat3	ttctgagaag	839	+	6.64	0.0008	2.46
(MA0144.1)
Stat3	acccaggaag	73	+	6.35	0.000875	2.69
(MA0144.1)
STAT3	ggaaatggat	1228	+	12.81	0.000125	0.38
(M00225)
STAT3	gaaatgaat	532	-	11.38	0.0004	1.22
(M00225)
STAT3	ggaaatgcag	889	-	11.25	0.0004	1.22
(M00225)
STAT3	gggaagtgagg	2408	+	11.24	0.0004	1.22
(M00225)
STAT3	ggaaatcagc	457	+	11	0.00045	1.38
(M00225)
STAT3	gaaatggat	1229	+	10.75	0.000575	1.76
(M00225)
STAT3	ggaagtgagg	2409	+	10.19	0.001	3.06
(M00225)
hg19_wgRna_hsa-mir-1255a range=chr4:102251459-102254571 5'pad=0 3'pad=0 strand=- repeatMasking=none
Name	Sequence	Position	Strand	Score	p-value	E-value
		(0-based)
STAT3	aaattccg	1541	-	8.52	5e-05	0.155
(M00497)
STAT3	gaattctg	1562	+	7.3	0.00065	2.02
(M00497)
Stat3	ctcctggaaa	2342	+	10.51	0.000225	0.7
(MA0144.1)
Stat3	ttcctgcaaa	1519	-	7.89	0.000525	1.63
(MA0144.1)
Stat3	tgccaagaaa	2488	-	7.57	0.000575	1.78
(MA0144.1)
Stat3	ttgcaggaac	1520	+	6.49	0.000825	2.56
(MA0144.1)
Stat3	tcactggaag	507	-	6.34	0.000875	2.72
(MA0144.1)
Stat3	tgccaggcat	1972	-	6.26	0.0009	2.79
(MA0144.1)
Stat3	tcacaggaaa	2784	+	6.24	0.0009	2.79
(MA0144.1)
Stat3	ttccaggagc	2341	-	6.14	0.0009	2.79
(MA0144.1)
Stat3	atcctgtaag	1124	-	6.07	0.00095	2.95
(MA0144.1)
Stat3	tttctgtaag	650	-	6.01	0.00095	2.95
(MA0144.1)
STAT3	tcctggaaatcatt	2343	+	12.56	0.000175	0.54
(M00225)
STAT3	ggaaatcatt	2347	+	11.96	0.000325	1.01
(M00225)
STAT3	ggaaatcctt	3003	+	11.15	0.000425	1.31
(M00225)
STAT3	ggaagtgtat	849	-	11.03	0.00045	1.39
(M00225)
STAT3	cctggaaatcatt	2344	+	10.45	0.00075	2.32
(M00225)
STAT3	ggaaacgata	663	+	10.41	0.0008	2.47
(M00225)
hg19_wgRna_hsa-mir-146a range=chr5:159909359-159912457 5'pad=0 3'pad=0 strand=+ repeatMasking=none
Name	Sequence	Position	Strand	Score	p-value	E-value
		(0-based)
STAT3	gaattcca	3028	+	8.35	5e-05	0.155
(M00497)
STAT3	aaattcca	373	+	7.81	0.00015	0.46
(M00497)
STAT3	aagttccg	1803	+	7.77	0.000175	0.54
(M00497)
STAT3	gggttcca	267	-	7.36	0.00045	1.39
(M00497)
STAT3	aattcca	1408	-	7.31	0.00045	1.39
(M00497)
STAT3	aattcca	374	+	7.31	0.00045	1.39
(M00497)
STAT3	aattcca	289	-	7.31	0.00045	1.39
(M00497)
STAT3	aattcca	3029	+	7.31	0.00045	1.39
(M00497)
STAT3	aattccc	2690	+	7.3	0.00065	2.01
(M00497)
STAT3	gaattctg	582	-	7.3	0.00065	2.01
(M00497)
STAT3	agttccg	1804	+	7.27	0.0008	2.47
(M00497)
STAT3	caattccc	2689	+	7.22	0.000975	3.01
(M00497)
Stat3	tactaggaag	2892	+	8.3	0.000475	1.47
(MA0144.1)
Stat3	ggcctggaaa	2499	-	7.75	0.000525	1.62
(MA0144.1)
STAT3	gggaaatgcaa	163	+	12.91	0.000125	0.38
(M00225)
STAT3	ggaaatgcaa	164	+	11.85	0.000325	1
(M00225)
STAT3	tcagggaaatgcaa	160	+	11.07	0.00045	1.39
(M00225)
STAT3	gggaagtcaaa	444	+	11	0.00045	1.39
(M00225)
STAT3	ggaagtgaca	2440	+	10.89	0.000475	1.46
(M00225)
hg19_wgRna_hsa-mir-3142 range=chr5:159898409-159901490 5'pad=0 3'pad=0 strand=+ repeatMasking=none
Name	Sequence	Position	Strand	Score	p-value	E-value
		(0-based)
STAT3	gagttcca	2216	-	7.59	0.0002	0.61
(M00497)
STAT3	gggttcca	1282	-	7.36	0.00045	1.38
(M00497)
Stat3	tgccaggaag	519	+	14.61	2.5e-05	0.077
(MA0144.1)
Stat3	ttcctggcag	518	-	12.04	5e-05	0.154
(MA0144.1)
Stat3	tgctaggaaa	416	+	10.54	0.000225	0.69
(MA0144.1)
Stat3	tcctaggaag	824	+	8.52	0.000425	1.31
(MA0144.1)
Stat3	agcctggaag	1178	-	8.47	0.000425	1.31
(MA0144.1)
Stat3	ttctagaaag	322	-	7.49	0.000575	1.77
(MA0144.1)
Stat3	tgccaggaga	1962	-	6.74	0.00075	2.3
(MA0144.1)
Stat3	tcacaggaaa	2001	+	6.24	0.0009	2.77
(MA0144.1)
Stat3	tgatgggaag	1804	-	5.83	0.00095	2.92
(MA0144.1)
STAT3	cgggaagtctat	2110	-	13.08	0.000125	0.38
(M00225)
STAT3	ggaaatgctc	2006	+	12.22	0.00025	0.77
(M00225)
STAT3	gaaatgatt	2378	+	11.36	0.0004	1.22
(M00225)
STAT3	cccagaaatgatt	2374	+	11.3	0.0004	1.22
(M00225)
STAT3	cggtaaatgaac	2490	-	11.05	0.00045	1.38
(M00225)
STAT3	ggaagtgcct	2796	+	10.86	0.0005	1.53
(M00225)
STAT3	gggaagtgggg	1799	-	10.62	0.000675	2.07
(M00225)
hg19_wgRna_hsa-mir-3145 range=chr6:138756350-138759431 5'pad=0 3'pad=0 strand=- repeatMasking=none
Name	Sequence	Position	Strand	Score	p-value	E-value
		(0-based)
STAT3	aattcca	3064	-	7.31	0.00045	1.38
(M00497)
Stat3	ttttaggaaa	100	-	7.65	0.000525	1.61
(MA0144.1)
Stat3	ttcttgaaag	151	+	6.64	0.0008	2.46
(MA0144.1)
Stat3	tgataggaaa	2653	-	6.09	0.000925	2.84
(MA0144.1)
STAT3	ggaaatgaaa	1999	-	12.66	0.00015	0.46
(M00225)
STAT3	ggaaatgttt	2778	+	12.27	0.00025	0.77
(M00225)
STAT3	ggaagtgact	478	-	11.66	0.00035	1.07
(M00225)
STAT3	gaaatgatt	2113	-	11.36	0.0004	1.22
(M00225)
STAT3	gaaatgttt	2779	+	10.22	0.000975	2.99
(M00225)
hg19_wgRna_hsa-mir-29a range=chr7:130561506-130564569 5'pad=0 3'pad=0 strand=- repeatMasking=none
Name	Sequence	Position	Strand	Score	p-value	E-value
		(0-based)
STAT3	aaattcca	2845	-	7.81	0.00015	0.46
(M00497)
STAT3	gaattcct	1670	-	7.25	0.000825	2.52
(M00497)
STAT3	gaattcct	1355	-	7.25	0.000825	2.52
(M00497)
Stat3	ttccagaaag	2780	-	10.61	0.000225	0.69
(MA0144.1)
Stat3	ttctaggcag	179	+	9.76	0.0003	0.92
(MA0144.1)
Stat3	tgcctagaag	178	-	7.66	0.000525	1.6
(MA0144.1)
Stat3	cttcaggaag	2271	+	6.95	0.0007	2.14
(MA0144.1)
Stat3	tttctggaac	2781	+	6.87	0.0007	2.14
(MA0144.1)
Stat3	tttttggaaa	2550	-	6.8	0.00075	2.29
(MA0144.1)
Stat3	cttcaggaaa	129	+	6.01	0.00095	2.9
(MA0144.1)
Stat3	tgacaggcag	450	-	5.97	0.00095	2.9
(MA0144.1)
STAT3	ccggaagcgaca	1681	+	12.57	0.000175	0.53
(M00225)
STAT3	gaaatgatt	514	+	11.36	0.0004	1.22
(M00225)
hg19_wgRna_hsa-mir-29b-1 range=chr7:130562218-130565298 5'pad=0 3'pad=0 strand=- repeatMasking=none
Name	Sequence	Position	Strand	Score	p-value	E-value
		(0-based)
STAT3	ggattcca	8	-	8.11	0.000125	0.38
(M00497)
STAT3	gaattcct	2084	-	7.25	0.000825	2.54
(M00497)
STAT3	gaattcct	2399	-	7.25	0.000825	2.54
(M00497)
Stat3	ttctaggcag	908	+	9.76	0.0003	0.92
(MA0144.1)
Stat3	tgcctagaag	907	-	7.66	0.000525	1.61
(MA0144.1)
Stat3	cttcaggaag	3000	+	6.95	0.0007	2.15
(MA0144.1)
Stat3	cttcaggaaa	858	+	6.01	0.00095	2.92
(MA0144.1)
Stat3	tgacaggcag	1179	-	5.97	0.00095	2.92
(MA0144.1)
STAT3	ccggaagcgaca	2410	+	12.57	0.000175	0.54
(M00225)
STAT3	gaaatgatt	1243	+	11.36	0.0004	1.22
(M00225)
hg19_wgRna_hsa-mir-1205 range=chr8:128969879-128972941 5'pad=0 3'pad=0 strand=+ repeatMasking=none
Name	Sequence	Position	Strand	Score	p-value	E-value
		(0-based)
STAT3	ggattcca	1052	+	8.11	0.000125	0.38
(M00497)
STAT3	gggttccc	1345	-	7.35	0.00045	1.38
(M00497)
STAT3	aattccc	334	+	7.3	0.00065	1.99
(M00497)
STAT3	aattccc	2281	-	7.3	0.00065	1.99
(M00497)
STAT3	gaattctg	1616	+	7.3	0.00065	1.99
(M00497)
STAT3	gaattcct	1614	-	7.25	0.000825	2.52
(M00497)
Stat3	ttccaggaag	2756	-	17.07	0	0
(MA0144.1)
Stat3	ttcctggaag	2371	+	16.22	0	0
(MA0144.1)
Stat3	ttcctggaaa	2757	+	15.27	0	0
(MA0144.1)
Stat3	ttccaggaat	2370	-	12.91	5e-05	0.153
(MA0144.1)
Stat3	tttctggaag	2269	+	10.87	0.00015	0.46
(MA0144.1)
Stat3	tgacaggaag	3034	-	10.16	0.000225	0.69
(MA0144.1)
Stat3	tttctggaaa	2435	+	9.92	0.000275	0.84
(MA0144.1)
Stat3	tgccagggaa	336	-	7.25	0.000675	2.06
(MA0144.1)
Stat3	ttccagaaat	2268	-	6.44	0.00085	2.6
(MA0144.1)
Stat3	ttccagaaat	2434	-	6.44	0.00085	2.6
(MA0144.1)
Stat3	ttcctgtcaa	3035	+	6.23	0.0009	2.75
(MA0144.1)
STAT3	gggaaatcagc	2955	+	12.05	0.000325	0.99
(M00225)
STAT3	ggaaatggca	2141	+	11.53	0.0004	1.22
(M00225)
STAT3	ggaaatcagc	2956	+	11	0.00045	1.37
(M00225)
STAT3	gaaatgaac	2264	-	10.99	0.00045	1.37
(M00225)
hg19_wgRna_hsa-mir-1206 range=chr8:129018144-129021202 5'pad=0 3'pad=0 strand=+ repeatMasking=none
Name	Sequence	Position	Strand	Score	p-value	E-value
		(0-based)
STAT3	aaattcca	1467	-	7.81	0.00015	0.46
(M00497)
Stat3	ttctgggaaa	1746	+	11.79	7.5e-05	0.229
(MA0144.1)
Stat3	ttcctgggag	2288	-	9.81	0.0003	0.91
(MA0144.1)
Stat3	tgtcaggaaa	1398	-	8.31	0.000475	1.45
(MA0144.1)
Stat3	tcccaggaat	2289	+	7.48	0.000575	1.75
(MA0144.1)
Stat3	taacaggaag	1728	-	6.97	0.0007	2.13
(MA0144.1)
Stat3	ttcccagaaa	1745	-	6.71	0.00075	2.29
(MA0144.1)
Stat3	ctccagaaag	2580	+	5.84	0.00095	2.9
(MA0144.1)
STAT3	catttcccagaaatgtct	1740	-	19.04	0	0
(M00225)
STAT3	catttctgggaaatgtgt	1743	+	18.15	0	0
(M00225)
STAT3	acatttctgggaaatgtgt	1742	+	17.2	0	0
(M00225)
STAT3	gacatttctgggaaatgtgt	1741	+	16.92	0	0
(M00225)
STAT3	atttctgggaaatgtgt	1744	+	16.84	0	0
(M00225)
STAT3	tttctgggaaatgtgt	1745	+	14.83	2.5e-05	0.076
(M00225)
STAT3	ttctgggaaatgtgt	1746	+	13.02	0.000125	0.38
(M00225)
STAT3	gggaaatgtgt	1750	+	12.75	0.000125	0.38
(M00225)
STAT3	ggaaatgtgt	1751	+	11.69	0.00035	1.06
(M00225)
STAT3	tctgggaaatgtgt	1747	+	10.9	0.000475	1.44
(M00225)
STAT3	gaaatggtt	2641	+	10.73	0.000575	1.75
(M00225)
STAT3	gaaatgaaa	2165	+	10.61	0.000675	2.05
(M00225)
hg19_wgRna_hsa-mir-1207 range=chr8:129058398-129061484 5'pad=0 3'pad=0 strand=+ repeatMasking=none
Name	Sequence	Position	Strand	Score	p-value	E-value
		(0-based)
STAT3	aagttccg	1158	+	7.77	0.000175	0.54
(M00497)
STAT3	agattcca	2187	-	7.57	0.00035	1.08
(M00497)
STAT3	agttccg	1159	+	7.27	0.0008	2.46
(M00497)
Stat3	gtccaggaag	651	+	12.01	5e-05	0.154
(MA0144.1)
Stat3	ttctaggaat	1114	+	9.78	0.0003	0.92
(MA0144.1)
Stat3	ttcctagaaa	1113	-	9.18	0.000375	1.15
(MA0144.1)
Stat3	ggccaggaaa	2975	-	8.6	0.000425	1.31
(MA0144.1)
Stat3	ttcctggaca	650	-	6.89	0.0007	2.15
(MA0144.1)
Stat3	ttctggggag	2422	-	6.32	0.000875	2.69
(MA0144.1)
Stat3	ttctaggcac	1855	-	5.76	0.001	3.08
(MA0144.1)
STAT3	ggaaatggtg	1271	+	11.41	0.0004	1.23
(M00225)
STAT3	gaaatggac	2328	+	10.37	0.00085	2.61
(M00225)
hg19_wgRna_hsa-mir-181a-2 range=chr9:127451721-127454830 5'pad=0 3'pad=0 strand=+ repeatMasking=none
Name	Sequence	Position	Strand	Score	p-value	E-value
		(0-based)
STAT3	aattcca	278	-	7.31	0.00045	1.4
(M00497)
Stat3	tgccaggaaa	361	-	13.66	2.5e-05	0.078
(MA0144.1)
Stat3	tcccaggaag	872	+	11.64	7.5e-05	0.233
(MA0144.1)
Stat3	ttcctggcac	362	+	8.04	0.000475	1.47
(MA0144.1)
Stat3	tacttggaag	852	-	7.45	0.000575	1.78
(MA0144.1)
Stat3	tttctggaat	1471	-	6.71	0.00075	2.33
(MA0144.1)
Stat3	ttccagaaac	1472	+	6.61	0.0008	2.48
(MA0144.1)
Stat3	gtacaggaaa	256	-	6.61	0.0008	2.48
(MA0144.1)
Stat3	atacaggaaa	515	+	6.38	0.00085	2.64
(MA0144.1)
Stat3	ctcctggcaa	2589	+	6.32	0.0009	2.79
(MA0144.1)
Stat3	ttcctgggac	871	-	5.81	0.00095	2.95
(MA0144.1)
STAT3	gaaatgttt	236	-	10.22	0.000975	3.01
(M00225)
hg19_wgRna_hsa-mir-181b-2 range=chr9:127452989-127456077 5'pad=0 3'pad=0 strand=+ repeatMasking=none
Name	Sequence	Position	Strand	Score	p-value	E-value
		(0-based)
Stat3	tttctggaat	203	-	6.71	0.00075	2.31
(MA0144.1)
Stat3	ttccagaaac	204	+	6.61	0.0008	2.46
(MA0144.1)
Stat3	ctcctggcaa	1321	+	6.32	0.0009	2.77
(MA0144.1)
Stat3	cttcaggaaa	1856	-	6.01	0.00095	2.93
(MA0144.1)
STAT3	ggaaatgtag	1851	-	10.92	0.000475	1.46
(M00225)
STAT3	gaaatgaaa	2025	-	10.61	0.000675	2.07
(M00225)
STAT3	gaaatggtc	1909	+	10.35	0.00085	2.61
(M00225)
hg19_wgRna_hsa-mir-202 range=chr10:135061015-135064124 5'pad=0 3'pad=0 strand=- repeatMasking=none
Name	Sequence	Position	Strand	Score	p-value	E-value
		(0-based)
STAT3	gagttccc	2857	-	7.58	0.0003	0.93
(M00497)
Stat3	ttctgggaaa	454	-	11.79	7.5e-05	0.233
(MA0144.1)
Stat3	tgccgggcag	2942	-	9.22	0.000375	1.16
(MA0144.1)
Stat3	ttcccagaag	455	+	7.65	0.000525	1.63
(MA0144.1)
Stat3	gcccaggaag	2382	+	6.58	0.0008	2.48
(MA0144.1)
Stat3	tgctgggcag	1249	-	6.09	0.000925	2.87
(MA0144.1)
STAT3	cccggaaagcaca	2433	-	11.69	0.00035	1.08
(M00225)
hg19_wgRna_hsa-mir-612 range=chr11:65208929-65212028 5'pad=0 3'pad=0 strand=+ repeatMasking=none
Name	Sequence	Position	Strand	Score	p-value	E-value
		(0-based)
Stat3	ttcctggaag	2384	+	16.22	0	0
(MA0144.1)
Stat3	ttccaggaac	2383	-	13.07	5e-05	0.155
(MA0144.1)
Stat3	ggcctggaag	1052	-	8.69	0.0004	1.24
(MA0144.1)
Stat3	ttcttgaaag	204	-	6.64	0.0008	2.47
(MA0144.1)
Stat3	tgctgggcag	3014	+	6.09	0.000925	2.86
(MA0144.1)
STAT3	ggaaatggct	997	+	12.3	0.00025	0.77
(M00225)
STAT3	ggaagtggcc	1512	+	10.65	0.00065	2
(M00225)
STAT3	ttcctggaagccagt	2384	+	10.61	0.000675	2.08
(M00225)
STAT3	gaaatggct	998	+	10.25	0.00095	2.93
(M00225)
hg19_wgRna_hsa-mir-148b range=chr12:54728000-54731098 5'pad=0 3'pad=0 strand=+ repeatMasking=none
Name	Sequence	Position	Strand	Score	p-value	E-value
		(0-based)
STAT3	gggttcca	122	-	7.36	0.00045	1.39
(M00497)
STAT3	gggttcca	875	-	7.36	0.00045	1.39
(M00497)
STAT3	aattccc	1809	+	7.3	0.00065	2.01
(M00497)
Stat3	tgcttggaaa	2996	-	9.69	0.00035	1.08
(MA0144.1)
Stat3	tacttggaaa	1870	-	6.5	0.000825	2.55
(MA0144.1)
STAT3	ggaaatgatg	2991	-	12.03	0.000325	1
(M00225)
STAT3	tttcccctaaatgaat	1837	+	11.85	0.000325	1
(M00225)
hg19_wgRna_hsa-mir-548c range=chr12:65013289-65016385 5'pad=0 3'pad=0 strand=+ repeatMasking=none
Name	Sequence	Position	Strand	Score	p-value	E-value
		(0-based)
STAT3	aaattcca	1241	-	7.81	0.00015	0.46
(M00497)
STAT3	aattccc	96	-	7.3	0.00065	2.01
(M00497)
hg19_wgRna_hsa-mir-619 range=chr12:109230684-109233782 5'pad=0 3'pad=0 strand=- repeatMasking=none
Name	Sequence	Position	Strand	Score	p-value	E-value
		(0-based)
STAT3	gaattccc	507	+	8.33	7.5e-05	0.232
(M00497)
STAT3	aattccc	508	+	7.3	0.00065	2.01
(M00497)
STAT3	aattccc	721	+	7.3	0.00065	2.01
(M00497)
STAT3	gaattctg	505	-	7.3	0.00065	2.01
(M00497)
Stat3	taccaggaaa	1149	-	10.48	0.000225	0.7
(MA0144.1)
Stat3	ttgcaggaaa	228	-	9.54	0.000375	1.16
(MA0144.1)
Stat3	ttcctgcaag	229	+	8.84	0.000375	1.16
(MA0144.1)
Stat3	atctgggaaa	266	+	6.5	0.000825	2.55
(MA0144.1)
Stat3	gaccaggaag	1623	+	6.36	0.000875	2.7
(MA0144.1)
Stat3	tatcaggaag	1242	-	6.07	0.000925	2.86
(MA0144.1)
STAT3	ggaaatgcct	398	+	12.12	0.000325	1
(M00225)
STAT3	gggaagtgaca	579	-	11.95	0.000325	1
(M00225)
hg19_wgRna_hsa-mir-548h-1 range=chr14:64561742-64564843 5'pad=0 3'pad=0 strand=- repeatMasking=none
Name	Sequence	Position	Strand	Score	p-value	E-value
		(0-based)
STAT3	agattccg	2790	+	8.29	0.000125	0.39
(M00497)
STAT3	aaattcca	1888	+	7.81	0.00015	0.46
(M00497)
STAT3	gattccg	2791	+	7.79	0.000175	0.54
(M00497)
STAT3	aattcca	343	+	7.31	0.00045	1.39
(M00497)
STAT3	aattcca	1889	+	7.31	0.00045	1.39
(M00497)
STAT3	aattcca	3063	-	7.31	0.00045	1.39
(M00497)
STAT3	caattcca	342	+	7.23	0.000825	2.55
(M00497)
Stat3	ctccaggaaa	662	+	11.36	0.0001	0.309
(MA0144.1)
Stat3	ttcctggaga	661	-	8.35	0.00045	1.39
(MA0144.1)
Stat3	atcttggaaa	2076	-	6.86	0.0007	2.17
(MA0144.1)
Stat3	ttttgggaaa	1497	+	6.44	0.00085	2.63
(MA0144.1)
STAT3	gggaaataaca	1501	+	10.39	0.00085	2.62
(M00225)
hg19_wgRna_hsa-mir-3174 range=chr15:90546987-90550073 5'pad=0 3'pad=0 strand=+ repeatMasking=none
Name	Sequence	Position	Strand	Score	p-value	E-value
		(0-based)
STAT3	aaattccc	2550	-	7.8	0.00015	0.46
(M00497)
STAT3	aattccc	164	-	7.3	0.00065	2
(M00497)
Stat3	tccttggaag	2285	+	7.67	0.000525	1.62
(MA0144.1)
Stat3	ttctagaaag	562	-	7.49	0.000575	1.77
(MA0144.1)
Stat3	cttcaggaaa	2870	-	6.01	0.00095	2.92
(MA0144.1)
Stat3	ttctaggcac	1419	-	5.76	0.001	3.08
(MA0144.1)
STAT3	ggaaatgacc	348	-	12.54	0.000175	0.54
(M00225)
STAT3	ggaaatgcct	367	-	12.12	0.000325	1
(M00225)
STAT3	ggaaatcagt	1339	-	11.38	0.0004	1.23
(M00225)
hg19_wgRna_hsa-mir-629 range=chr15:70371711-70374807 5'pad=0 3'pad=0 strand=- repeatMasking=none
Name	Sequence	Position	Strand	Score	p-value	E-value
		(0-based)
STAT3	agattccg	1963	+	8.29	0.000125	0.39
(M00497)
STAT3	gattccg	1964	+	7.79	0.000175	0.54
(M00497)
STAT3	gagttcca	2336	+	7.59	0.0002	0.62
(M00497)
STAT3	aattcca	830	-	7.31	0.00045	1.39
(M00497)
Stat3	ttcctggaaa	2747	-	15.27	0	0
(MA0144.1)
Stat3	ttccaggaac	2748	+	13.07	5e-05	0.154
(MA0144.1)
Stat3	tgctgggaag	367	+	10.28	0.000225	0.69
(MA0144.1)
Stat3	tgctgggcag	1073	-	6.09	0.000925	2.86
(MA0144.1)
STAT3	ttcctggaaatggaa	2742	-	14.76	2.5e-05	0.077
(M00225)
STAT3	gggaagtgatt	1300	+	13.2	0.0001	0.308
(M00225)
STAT3	cgggaagtaatt	833	-	12.82	0.000125	0.38
(M00225)
STAT3	ggaaatgata	1170	+	12.64	0.00015	0.46
(M00225)
STAT3	ggaagtgatt	1301	+	12.14	0.000325	1
(M00225)
STAT3	ggaaatgcaa	282	+	11.85	0.000325	1
(M00225)
STAT3	gggaagtgacg	612	-	11.34	0.0004	1.23
(M00225)
STAT3	ggaagtcatt	2569	+	10.69	0.000625	1.92
(M00225)
STAT3	gaaatgata	1171	+	10.59	0.000675	2.08
(M00225)
STAT3	gggaaacggag	1644	-	10.26	0.00095	2.92
(M00225)
STAT3	gaaatgttt	2791	-	10.22	0.000975	3
(M00225)
hg19_wgRna_hsa-mir-630 range=chr15:72876558-72879654 5'pad=0 3'pad=0 strand=+ repeatMasking=none
Name	Sequence	Position	Strand	Score	p-value	E-value
		(0-based)
STAT3	gaattccc	1591	+	8.33	7.5e-05	0.232
(M00497)
STAT3	aattccc	1592	+	7.3	0.00065	2.01
(M00497)
STAT3	gaattctg	1589	-	7.3	0.00065	2.01
(M00497)
Stat3	tgccagtaaa	925	-	8.8	0.0004	1.24
(MA0144.1)
Stat3	ttactggcaa	926	+	6.64	0.0008	2.47
(MA0144.1)
STAT3	ggaaatgaaa	2980	-	12.66	0.00015	0.46
(M00225)
STAT3	ggaagtgcac	1406	-	10.97	0.00045	1.38
(M00225)
STAT3	ggaaatcttt	2538	-	10.82	0.00055	1.69
(M00225)
STAT3	gaaatggtt	2014	+	10.73	0.000575	1.77
(M00225)
hg19_wgRna_hsa-mir-21 range=chr17:57915627-57918698 5'pad=0 3'pad=0 strand=+ repeatMasking=none
Name	Sequence	Position	Strand	Score	p-value	E-value
		(0-based)
STAT3	gaattccc	1952	+	8.33	7.5e-05	0.23
(M00497)
STAT3	aaattccc	1724	+	7.8	0.00015	0.46
(M00497)
STAT3	aattccc	1725	+	7.3	0.00065	1.99
(M00497)
STAT3	aattccc	1953	+	7.3	0.00065	1.99
(M00497)
Stat3	tttcaggaaa	1763	-	10.77	0.0002	0.61
(MA0144.1)
Stat3	ttcctgaaag	1764	+	9.76	0.0003	0.92
(MA0144.1)
Stat3	tgcctggaat	865	-	9.6	0.00035	1.07
(MA0144.1)
Stat3	ttccaggcac	866	+	8.89	0.000375	1.15
(MA0144.1)
Stat3	agccgggaag	1712	+	8.11	0.000475	1.45
(MA0144.1)
Stat3	ctctgggaag	160	+	7.97	0.000525	1.61
(MA0144.1)
Stat3	tactgggaaa	276	+	6.14	0.0009	2.76
(MA0144.1)
STAT3	gggaaatgact	629	+	13.98	5e-05	0.153
(M00225)
STAT3	ggaaatgact	630	+	12.93	0.000125	0.38
(M00225)
STAT3	gaaatgact	631	+	10.88	0.0005	1.53
(M00225)
STAT3	gaaatggct	61	-	10.25	0.00095	2.9
(M00225)
hg19_wgRna_hsa-mir-451 range=chr17:27188387-27191458 5'pad=0 3'pad=0 strand=- repeatMasking=none
Name	Sequence	Position	Strand	Score	p-value	E-value
		(0-based)
Stat3	ggccaggaaa	2392	+	8.6	0.000425	1.3
(MA0144.1)
Stat3	ttatgggaag	2652	-	8.29	0.000475	1.45
(MA0144.1)
Stat3	gtctgggaag	1151	+	7.67	0.000525	1.61
(MA0144.1)
Stat3	tgctaggcag	1943	+	7.3	0.00065	1.99
(MA0144.1)
Stat3	ttctagggaa	2329	+	6.59	0.0008	2.45
(MA0144.1)
Stat3	tgcagggaag	1162	-	6.37	0.000875	2.68
(MA0144.1)
Stat3	ctccaagaag	2268	-	6.21	0.0009	2.76
(MA0144.1)
Stat3	gtcctggcaa	2080	-	6.02	0.00095	2.91
(MA0144.1)
STAT3	gggaagtcttc	1157	-	10.23	0.000975	2.98
(M00225)
hg19_wgRna_hsa-mir-1825 range=chr20:30822598-30825650 5'pad=0 3'pad=0 strand=+ repeatMasking=none
Name	Sequence	Position	Strand	Score	p-value	E-value
		(0-based)
STAT3	gaattcca	1471	-	8.35	5e-05	0.152
(M00497)
STAT3	aaattccc	106	-	7.8	0.00015	0.46
(M00497)
Stat3	ttcctggcag	2663	+	12.04	5e-05	0.152
(MA0144.1)
Stat3	ttcctggcaa	560	+	11.09	0.00015	0.46
(MA0144.1)
Stat3	tgccaggaac	559	-	10.61	0.000225	0.68
(MA0144.1)
Stat3	tgccaggaat	2662	-	10.45	0.000225	0.68
(MA0144.1)
Stat3	atcctggaaa	1067	+	9.98	0.000275	0.84
(MA0144.1)
Stat3	ttctgggaat	102	+	8.58	0.000425	1.29
(MA0144.1)
Stat3	tggcaggaag	2821	+	8.03	0.0005	1.52
(MA0144.1)
Stat3	ttcccagaag	101	-	7.65	0.000525	1.6
(MA0144.1)
Stat3	ttctagaaag	2501	+	7.49	0.000575	1.75
(MA0144.1)
Stat3	atacaggaag	2846	+	7.33	0.00065	1.98
(MA0144.1)
Stat3	ttttgggaaa	1302	+	6.44	0.00085	2.59
(MA0144.1)
Stat3	tgccaggcac	1973	+	6.43	0.00085	2.59
(MA0144.1)
hg19_wgRna_hsa-mir-645 range=chr20:49199323-49202416 5'pad=0 3'pad=0 strand=+ repeatMasking=none
Name	Sequence	Position	Strand	Score	p-value	E-value
		(0-based)
STAT3	aaattccc	2442	+	7.8	0.00015	0.46
(M00497)
STAT3	gagttccc	2518	+	7.58	0.0003	0.93
(M00497)
STAT3	aattccc	2443	+	7.3	0.00065	2.01
(M00497)
Stat3	ttcctggaaa	896	-	15.27	0	0
(MA0144.1)
Stat3	ttccaggaat	897	+	12.91	5e-05	0.154
(MA0144.1)
Stat3	ttgcaggaag	1296	-	10.49	0.000225	0.69
(MA0144.1)
Stat3	tgccaggaat	920	-	10.45	0.000225	0.69
(MA0144.1)
Stat3	ttcctgcaaa	1297	+	7.89	0.000525	1.62
(MA0144.1)
Stat3	ttcctggcat	921	+	7.87	0.000525	1.62
(MA0144.1)
Stat3	tgccagaaaa	2732	-	7.2	0.000675	2.08
(MA0144.1)
Stat3	tactgggaag	510	+	7.09	0.0007	2.16
(MA0144.1)
Stat3	ttcttagaag	2102	-	7	0.0007	2.16
(MA0144.1)
Stat3	caccaggaag	944	-	6.65	0.0008	2.47
(MA0144.1)
Stat3	ttcttgaaag	2688	-	6.64	0.0008	2.47
(MA0144.1)
STAT3	ggaaatgggc	2197	-	11.82	0.000325	1
(M00225)
STAT3	ggaagtcact	939	-	10.21	0.000975	3
(M00225)
hg19_wgRna_hsa-mir-646 range=chr20:58880532-58883625 5'pad=0 3'pad=0 strand=+ repeatMasking=none
Name	Sequence	Position	Strand	Score	p-value	E-value
		(0-based)
STAT3	gaattccc	388	+	8.33	7.5e-05	0.232
(M00497)
STAT3	aattcca	2130	+	7.31	0.00045	1.39
(M00497)
STAT3	aattccc	389	+	7.3	0.00065	2.01
(M00497)
Stat3	gtcctggaaa	1599	+	10.21	0.000225	0.69
(MA0144.1)
Stat3	ttcttggcag	2612	-	8.91	0.000375	1.16
(MA0144.1)
Stat3	tgccaagaag	2613	+	8.51	0.000425	1.31
(MA0144.1)
Stat3	ttccaggaca	1598	-	7.74	0.000525	1.62
(MA0144.1)
Stat3	gtcctggcag	2950	-	6.97	0.0007	2.16
(MA0144.1)
STAT3	ccgggaaacagat	2860	+	13.7	5e-05	0.154
(M00225)
STAT3	tcctggaaatgtta	1600	+	12.11	0.000325	1
(M00225)
STAT3	ggaaatgtta	1604	+	11.5	0.0004	1.23
(M00225)
STAT3	cgggaaacagat	2861	+	11.25	0.0004	1.23
(M00225)
hg19_wgRna_hsa-mir-3197 range=chr21:42536484-42539556 5'pad=0 3'pad=0 strand=+ repeatMasking=none
Name	Sequence	Position	Strand	Score	p-value	E-value
		(0-based)
STAT3	gggttcca	2591	+	7.36	0.00045	1.38
(M00497)
STAT3	gaattctg	497	-	7.3	0.00065	1.99
(M00497)
Stat3	ctctgggaag	1793	-	7.97	0.000525	1.61
(MA0144.1)
Stat3	taccaggaat	961	+	7.26	0.000675	2.07
(MA0144.1)
Stat3	tgcctggagg	787	+	6.83	0.00075	2.3
(MA0144.1)
Stat3	tccttggaaa	1055	-	6.72	0.00075	2.3
(MA0144.1)
Stat3	gtacaggaaa	51	+	6.61	0.0008	2.45
(MA0144.1)
Stat3	ttcggggaag	2194	+	6.48	0.000825	2.53
(MA0144.1)
STAT3	cgggaaacgcct	2944	+	13.4	5e-05	0.153
(M00225)
STAT3	gggaagtgata	390	+	12.43	0.000225	0.69
(M00225)
STAT3	ggaagtgata	391	+	11.37	0.0004	1.22
(M00225)
STAT3	gggaaacgcct	2945	+	10.95	0.00045	1.37
(M00225)
STAT3	gggaagtgtga	2040	+	10.71	0.000625	1.91
(M00225)
STAT3	gaaatgata	1328	-	10.59	0.000675	2.06
(M00225)
STAT3	gaaatgtat	1759	-	10.24	0.00095	2.9
(M00225)
hg19_wgRna_hsa-let-7a-3 range=chr22:46505629-46508702 5'pad=0 3'pad=0 strand=+ repeatMasking=none
Name	Sequence	Position	Strand	Score	p-value	E-value
		(0-based)
Stat3	ctccaggcag	1488	-	8.12	0.000475	1.46
(MA0144.1)
Stat3	tggcaggaag	1597	+	8.03	0.0005	1.53
(MA0144.1)
Stat3	ccccaggaag	2059	+	6.87	0.0007	2.15
(MA0144.1)
Stat3	tggcgggaag	2360	-	6.82	0.00075	2.3
(MA0144.1)
Stat3	gtccgggcag	987	-	6.61	0.0008	2.45
(MA0144.1)
STAT3	gggaagtggcc	2332	-	11.71	0.00035	1.07
(M00225)
hg19_wgRna_hsa-let-7b range=chr22:46506566-46509648 5'pad=0 3'pad=0 strand=+ repeatMasking=none
Name	Sequence	Position	Strand	Score	p-value	E-value
		(0-based)
STAT3	gggttcca	2172	-	7.36	0.00045	1.38
(M00497)
Stat3	ctccaggcag	551	-	8.12	0.000475	1.46
(MA0144.1)
Stat3	tggcaggaag	660	+	8.03	0.0005	1.54
(MA0144.1)
Stat3	ccccaggaag	2860	-	6.87	0.0007	2.15
(MA0144.1)
Stat3	ccccaggaag	1122	+	6.87	0.0007	2.15
(MA0144.1)
Stat3	tggcgggaag	1423	-	6.82	0.00075	2.31
(MA0144.1)
Stat3	gtccgggcag	50	-	6.61	0.0008	2.46
(MA0144.1)
Stat3	tgctgggaac	2635	-	6.28	0.0009	2.77
(MA0144.1)
Stat3	cttcaggaaa	2131	-	6.01	0.00095	2.92
(MA0144.1)
STAT3	gggaagtggcc	1395	-	11.71	0.00035	1.07
(M00225)
STAT3	ggaagtgaga	2722	+	10.79	0.00055	1.68
(M00225)
STAT3	gggaagtccct	2825	-	10.46	0.00075	2.3
(M00225)
