# Supplementary material for: HIV-1 gp120 influences the expression of microRNAs in human monocyte-derived dendritic cells via STAT3 activation
Source: BMC Genomics. 2015 Jun 27;16(1):480. doi: 10.1186/s12864-015-1673-3 (PMC4483217; doi:10.1186/s12864-015-1673-3)
Supplement: Additional file 2: — Complete list of validated miR targets annotated in the STAT3 signaling pathway (Biocarta) listed together with the correspondent miR. [file 12864_2015_1673_MOESM2_ESM.xlsx]

## Sheet: Name
Pathway Target Results
Pathway Name	Database Name	Gene Name	EntrezID	MicroRNA Name	StemLoopName	miR_Chr.	Pubmed ID
STAT3PATHWAY	Biocarta	FRAP1	2475	hsa-miR-99b*	hsa-mir-99b	19	22425712
STAT3PATHWAY	Biocarta	FRAP1	2475	hsa-miR-99b*	hsa-mir-99b	19	23292834
STAT3PATHWAY	Biocarta	FRAP1	2475	hsa-miR-99b*	hsa-mir-99b	19	21212412
STAT3PATHWAY	Biocarta	FRAP1	2475	hsa-miR-99b	hsa-mir-99b	19	22425712
STAT3PATHWAY	Biocarta	FRAP1	2475	hsa-miR-99b	hsa-mir-99b	19	23292834
STAT3PATHWAY	Biocarta	FRAP1	2475	hsa-miR-99b	hsa-mir-99b	19	21212412
STAT3PATHWAY	Biocarta	FRAP1	2475	hsa-miR-99a*	hsa-mir-99a	21	22751686
STAT3PATHWAY	Biocarta	FRAP1	2475	hsa-miR-99a*	hsa-mir-99a	21	23292834
STAT3PATHWAY	Biocarta	FRAP1	2475	hsa-miR-99a*	hsa-mir-99a	21	21212412
STAT3PATHWAY	Biocarta	FRAP1	2475	hsa-miR-99a*	hsa-mir-99a	21	20484036
STAT3PATHWAY	Biocarta	FRAP1	2475	hsa-miR-99a*	hsa-mir-99a	21	21878637
STAT3PATHWAY	Biocarta	FRAP1	2475	hsa-miR-99a*	hsa-mir-99a	21	22425712
STAT3PATHWAY	Biocarta	FRAP1	2475	hsa-miR-99a	hsa-mir-99a	21	21212412
STAT3PATHWAY	Biocarta	FRAP1	2475	hsa-miR-99a	hsa-mir-99a	21	20484036
STAT3PATHWAY	Biocarta	FRAP1	2475	hsa-miR-99a	hsa-mir-99a	21	21878637
STAT3PATHWAY	Biocarta	FRAP1	2475	hsa-miR-99a	hsa-mir-99a	21	22425712
STAT3PATHWAY	Biocarta	FRAP1	2475	hsa-miR-99a	hsa-mir-99a	21	22751686
STAT3PATHWAY	Biocarta	FRAP1	2475	hsa-miR-99a	hsa-mir-99a	21	23292834
STAT3PATHWAY	Biocarta	FRAP1	2475	hsa-miR-96*	hsa-mir-96	7	20018759
STAT3PATHWAY	Biocarta	STAT3	6774	hsa-miR-96*	hsa-mir-96	7	22414602
STAT3PATHWAY	Biocarta	FRAP1	2475	hsa-miR-96	hsa-mir-96	7	20018759
STAT3PATHWAY	Biocarta	STAT3	6774	hsa-miR-96	hsa-mir-96	7	22414602
STAT3PATHWAY	Biocarta	STAT3	6774	hsa-miR-93*	hsa-mir-93	7	19073166
STAT3PATHWAY	Biocarta	FRAP1	2475	hsa-miR-93*	hsa-mir-93	7	20018759
STAT3PATHWAY	Biocarta	STAT3	6774	hsa-miR-93	hsa-mir-93	7	19073166
STAT3PATHWAY	Biocarta	FRAP1	2475	hsa-miR-93	hsa-mir-93	7	20018759
STAT3PATHWAY	Biocarta	STAT3	6774	hsa-miR-92a	hsa-mir-92a-2	X	19559694
STAT3PATHWAY	Biocarta	FRAP1	2475	hsa-miR-92a	hsa-mir-92a-1	13	20805506
STAT3PATHWAY	Biocarta	FRAP1	2475	hsa-miR-92a	hsa-mir-92a-2	X	20805506
STAT3PATHWAY	Biocarta	STAT3	6774	hsa-miR-92a	hsa-mir-92a-1	13	19390056
STAT3PATHWAY	Biocarta	STAT3	6774	hsa-miR-92a	hsa-mir-92a-2	X	19390056
STAT3PATHWAY	Biocarta	FRAP1	2475	hsa-miR-92a	hsa-mir-92a-1	13	20022054
STAT3PATHWAY	Biocarta	FRAP1	2475	hsa-miR-92a	hsa-mir-92a-2	X	20022054
STAT3PATHWAY	Biocarta	STAT3	6774	hsa-miR-92a	hsa-mir-92a-1	13	19559694
STAT3PATHWAY	Biocarta	FRAP1	2475	hsa-miR-9*	hsa-mir-9-2	5	20022054
STAT3PATHWAY	Biocarta	STAT3	6774	hsa-miR-9	hsa-mir-9-1	1	21385897
STAT3PATHWAY	Biocarta	STAT3	6774	hsa-miR-9	hsa-mir-9-2	5	21385897
STAT3PATHWAY	Biocarta	STAT3	6774	hsa-miR-9	hsa-mir-9-3	15	21385897
STAT3PATHWAY	Biocarta	MAPK3	5595	hsa-miR-9	hsa-mir-9-1	1	19137007
STAT3PATHWAY	Biocarta	MAPK3	5595	hsa-miR-9	hsa-mir-9-1	1	19958814
STAT3PATHWAY	Biocarta	MAPK3	5595	hsa-miR-9	hsa-mir-9-2	5	19137007
STAT3PATHWAY	Biocarta	MAPK3	5595	hsa-miR-9	hsa-mir-9-2	5	19958814
STAT3PATHWAY	Biocarta	MAPK3	5595	hsa-miR-9	hsa-mir-9-3	15	19137007
STAT3PATHWAY	Biocarta	MAPK3	5595	hsa-miR-9	hsa-mir-9-3	15	19958814
STAT3PATHWAY	Biocarta	FRAP1	2475	hsa-miR-9	hsa-mir-9-2	5	20022054
STAT3PATHWAY	Biocarta	JAK2	3717	hsa-miR-708*	hsa-mir-708	11	20445018
STAT3PATHWAY	Biocarta	JAK2	3717	hsa-miR-708	hsa-mir-708	11	20445018
STAT3PATHWAY	Biocarta	FRAP1	2475	hsa-miR-7	hsa-mir-7-1	9	23223022
STAT3PATHWAY	Biocarta	FRAP1	2475	hsa-miR-7	hsa-mir-7-2	15	23223022
STAT3PATHWAY	Biocarta	FRAP1	2475	hsa-miR-7	hsa-mir-7-3	19	23223022
STAT3PATHWAY	Biocarta	FRAP1	2475	hsa-miR-7	hsa-mir-7-1	9	22234835
STAT3PATHWAY	Biocarta	FRAP1	2475	hsa-miR-7	hsa-mir-7-2	15	22234835
STAT3PATHWAY	Biocarta	FRAP1	2475	hsa-miR-7	hsa-mir-7-3	19	22234835
STAT3PATHWAY	Biocarta	MAPK3	5595	hsa-miR-596	hsa-mir-596	8	23233740
STAT3PATHWAY	Biocarta	MAPK3	5595	hsa-miR-584	hsa-mir-584	5	22332905
STAT3PATHWAY	Biocarta	FRAP1	2475	hsa-miR-520c-5p	hsa-mir-520c	19	21898400
STAT3PATHWAY	Biocarta	FRAP1	2475	hsa-miR-520c-3p	hsa-mir-520c	19	21898400
STAT3PATHWAY	Biocarta	FRAP1	2475	hsa-miR-519a	hsa-mir-519a-1	19	20018759
STAT3PATHWAY	Biocarta	FRAP1	2475	hsa-miR-519a	hsa-mir-519a-2	19	20018759
STAT3PATHWAY	Biocarta	MAPK1	5594	hsa-miR-497*	hsa-mir-497	17	23092882
STAT3PATHWAY	Biocarta	MAPK3	5595	hsa-miR-497*	hsa-mir-497	17	23092882
STAT3PATHWAY	Biocarta	MAPK1	5594	hsa-miR-497	hsa-mir-497	17	23092882
STAT3PATHWAY	Biocarta	MAPK3	5595	hsa-miR-497	hsa-mir-497	17	23092882
STAT3PATHWAY	Biocarta	MAPK3	5595	hsa-miR-483-5p	hsa-mir-483	11	22465663
STAT3PATHWAY	Biocarta	MAPK3	5595	hsa-miR-455-5p	hsa-mir-455	9	21060679
STAT3PATHWAY	Biocarta	MAPK3	5595	hsa-miR-455-3p	hsa-mir-455	9	21060679
STAT3PATHWAY	Biocarta	JAK2	3717	hsa-miR-451	hsa-mir-451	17	17976518
STAT3PATHWAY	Biocarta	FRAP1	2475	hsa-miR-451	hsa-mir-451	17	20647762
STAT3PATHWAY	Biocarta	JAK2	3717	hsa-miR-378*	hsa-mir-378	5	17976518
STAT3PATHWAY	Biocarta	JAK2	3717	hsa-miR-378	hsa-mir-378	5	17976518
STAT3PATHWAY	Biocarta	FRAP1	2475	hsa-miR-376b	hsa-mir-376b	0	22248718
STAT3PATHWAY	Biocarta	MAPK3	5595	hsa-miR-375	hsa-mir-375	2	21291493
STAT3PATHWAY	Biocarta	FRAP1	2475	hsa-miR-375	hsa-mir-375	2	22425712
STAT3PATHWAY	Biocarta	JAK2	3717	hsa-miR-375	hsa-mir-375	2	15806104
STAT3PATHWAY	Biocarta	JAK2	3717	hsa-miR-375	hsa-mir-375	2	20548334
STAT3PATHWAY	Biocarta	JAK2	3717	hsa-miR-375	hsa-mir-375	2	21557705
STAT3PATHWAY	Biocarta	FRAP1	2475	hsa-miR-373*	hsa-mir-373	19	21898400
STAT3PATHWAY	Biocarta	FRAP1	2475	hsa-miR-373	hsa-mir-373	19	21898400
STAT3PATHWAY	Biocarta	JAK1	3716	hsa-miR-34b*	hsa-mir-34b	11	19258499
STAT3PATHWAY	Biocarta	JAK1	3716	hsa-miR-34b	hsa-mir-34b	11	19258499
STAT3PATHWAY	Biocarta	JAK2	3717	hsa-miR-34a*	hsa-mir-34a	1	17976522
STAT3PATHWAY	Biocarta	FRAP1	2475	hsa-miR-34a*	hsa-mir-34a	1	20018759
STAT3PATHWAY	Biocarta	JAK2	3717	hsa-miR-34a	hsa-mir-34a	1	17976522
STAT3PATHWAY	Biocarta	FRAP1	2475	hsa-miR-34a	hsa-mir-34a	1	20018759
STAT3PATHWAY	Biocarta	STAT3	6774	hsa-miR-346	hsa-mir-346	10	19878981
STAT3PATHWAY	Biocarta	JAK2	3717	hsa-miR-342-5p	hsa-mir-342	14	18508790
STAT3PATHWAY	Biocarta	JAK2	3717	hsa-miR-342-3p	hsa-mir-342	14	18508790
STAT3PATHWAY	Biocarta	JAK2	3717	hsa-miR-339-5p	hsa-mir-339	7	17976518
STAT3PATHWAY	Biocarta	JAK2	3717	hsa-miR-339-3p	hsa-mir-339	7	17976518
STAT3PATHWAY	Biocarta	MAPK1	5594	hsa-miR-335*	hsa-mir-335	7	22382496
STAT3PATHWAY	Biocarta	MAPK1	5594	hsa-miR-335	hsa-mir-335	7	22382496
STAT3PATHWAY	Biocarta	JAK2	3717	hsa-miR-31*	hsa-mir-31	9	17976522
STAT3PATHWAY	Biocarta	FRAP1	2475	hsa-miR-31*	hsa-mir-31	9	22425712
STAT3PATHWAY	Biocarta	JAK2	3717	hsa-miR-31	hsa-mir-31	9	17976522
STAT3PATHWAY	Biocarta	FRAP1	2475	hsa-miR-31	hsa-mir-31	9	22425712
STAT3PATHWAY	Biocarta	JAK2	3717	hsa-miR-30c	hsa-mir-30c-2	6	18508790
STAT3PATHWAY	Biocarta	JAK2	3717	hsa-miR-30c	hsa-mir-30c-1	1	18508790
STAT3PATHWAY	Biocarta	JAK2	3717	hsa-miR-30b*	hsa-mir-30b	8	18508790
STAT3PATHWAY	Biocarta	JAK2	3717	hsa-miR-30b	hsa-mir-30b	8	18508790
STAT3PATHWAY	Biocarta	FRAP1	2475	hsa-miR-29a*	hsa-mir-29a	7	23023935
STAT3PATHWAY	Biocarta	MAPK3	5595	hsa-miR-29a*	hsa-mir-29a	7	21693621
STAT3PATHWAY	Biocarta	FRAP1	2475	hsa-miR-29a	hsa-mir-29a	7	23023935
STAT3PATHWAY	Biocarta	MAPK3	5595	hsa-miR-29a	hsa-mir-29a	7	21693621
STAT3PATHWAY	Biocarta	JAK2	3717	hsa-miR-28-5p	hsa-mir-28	3	20445018
STAT3PATHWAY	Biocarta	JAK2	3717	hsa-miR-28-3p	hsa-mir-28	3	20445018
STAT3PATHWAY	Biocarta	JAK2	3717	hsa-miR-26b*	hsa-mir-26b	2	18508790
STAT3PATHWAY	Biocarta	JAK2	3717	hsa-miR-26b	hsa-mir-26b	2	18508790
STAT3PATHWAY	Biocarta	MAPK3	5595	hsa-miR-26a	hsa-mir-26a-1	3	21903578
STAT3PATHWAY	Biocarta	MAPK3	5595	hsa-miR-26a	hsa-mir-26a-2	12	21903578
STAT3PATHWAY	Biocarta	MAPK1	5594	hsa-miR-224	hsa-mir-224	X	22989374
STAT3PATHWAY	Biocarta	FRAP1	2475	hsa-miR-223*	hsa-mir-223	X	23208072
STAT3PATHWAY	Biocarta	FRAP1	2475	hsa-miR-223*	hsa-mir-223	X	20826802
STAT3PATHWAY	Biocarta	JAK2	3717	hsa-miR-223*	hsa-mir-223	X	18508790
STAT3PATHWAY	Biocarta	FRAP1	2475	hsa-miR-223*	hsa-mir-223	X	22425712
STAT3PATHWAY	Biocarta	FRAP1	2475	hsa-miR-223	hsa-mir-223	X	22425712
STAT3PATHWAY	Biocarta	FRAP1	2475	hsa-miR-223	hsa-mir-223	X	23208072
STAT3PATHWAY	Biocarta	FRAP1	2475	hsa-miR-223	hsa-mir-223	X	20826802
STAT3PATHWAY	Biocarta	JAK2	3717	hsa-miR-223	hsa-mir-223	X	18508790
STAT3PATHWAY	Biocarta	TYK2	7297	hsa-miR-222*	hsa-mir-222	X	19464057
STAT3PATHWAY	Biocarta	JAK3	3718	hsa-miR-222*	hsa-mir-222	X	19464057
STAT3PATHWAY	Biocarta	JAK2	3717	hsa-miR-222*	hsa-mir-222	X	17976518
STAT3PATHWAY	Biocarta	JAK2	3717	hsa-miR-222*	hsa-mir-222	X	19464057
STAT3PATHWAY	Biocarta	MAPK3	5595	hsa-miR-222*	hsa-mir-222	X	19438724
STAT3PATHWAY	Biocarta	JAK1	3716	hsa-miR-222*	hsa-mir-222	X	19464057
STAT3PATHWAY	Biocarta	FRAP1	2475	hsa-miR-222*	hsa-mir-222	X	20018759
STAT3PATHWAY	Biocarta	JAK1	3716	hsa-miR-222	hsa-mir-222	X	19464057
STAT3PATHWAY	Biocarta	FRAP1	2475	hsa-miR-222	hsa-mir-222	X	20018759
STAT3PATHWAY	Biocarta	TYK2	7297	hsa-miR-222	hsa-mir-222	X	19464057
STAT3PATHWAY	Biocarta	JAK3	3718	hsa-miR-222	hsa-mir-222	X	19464057
STAT3PATHWAY	Biocarta	JAK2	3717	hsa-miR-222	hsa-mir-222	X	17976518
STAT3PATHWAY	Biocarta	JAK2	3717	hsa-miR-222	hsa-mir-222	X	19464057
STAT3PATHWAY	Biocarta	MAPK3	5595	hsa-miR-222	hsa-mir-222	X	19438724
STAT3PATHWAY	Biocarta	JAK2	3717	hsa-miR-221*	hsa-mir-221	X	17976518
STAT3PATHWAY	Biocarta	JAK2	3717	hsa-miR-221*	hsa-mir-221	X	19464057
STAT3PATHWAY	Biocarta	MAPK3	5595	hsa-miR-221*	hsa-mir-221	X	19438724
STAT3PATHWAY	Biocarta	JAK1	3716	hsa-miR-221*	hsa-mir-221	X	19464057
STAT3PATHWAY	Biocarta	FRAP1	2475	hsa-miR-221*	hsa-mir-221	X	20018759
STAT3PATHWAY	Biocarta	TYK2	7297	hsa-miR-221*	hsa-mir-221	X	19464057
STAT3PATHWAY	Biocarta	JAK3	3718	hsa-miR-221*	hsa-mir-221	X	19464057
STAT3PATHWAY	Biocarta	JAK3	3718	hsa-miR-221	hsa-mir-221	X	19464057
STAT3PATHWAY	Biocarta	JAK2	3717	hsa-miR-221	hsa-mir-221	X	17976518
STAT3PATHWAY	Biocarta	JAK2	3717	hsa-miR-221	hsa-mir-221	X	19464057
STAT3PATHWAY	Biocarta	MAPK3	5595	hsa-miR-221	hsa-mir-221	X	19438724
STAT3PATHWAY	Biocarta	JAK1	3716	hsa-miR-221	hsa-mir-221	X	19464057
STAT3PATHWAY	Biocarta	FRAP1	2475	hsa-miR-221	hsa-mir-221	X	20018759
STAT3PATHWAY	Biocarta	TYK2	7297	hsa-miR-221	hsa-mir-221	X	19464057
STAT3PATHWAY	Biocarta	FRAP1	2475	hsa-miR-22*	hsa-mir-22	17	20081105
STAT3PATHWAY	Biocarta	FRAP1	2475	hsa-miR-22	hsa-mir-22	17	20081105
STAT3PATHWAY	Biocarta	MAPK3	5595	hsa-miR-212	hsa-mir-212	17	20307261
STAT3PATHWAY	Biocarta	FRAP1	2475	hsa-miR-212	hsa-mir-212	17	21977024
STAT3PATHWAY	Biocarta	FRAP1	2475	hsa-miR-211	hsa-mir-211	15	20018759
STAT3PATHWAY	Biocarta	FRAP1	2475	hsa-miR-21*	hsa-mir-21	17	20018759
STAT3PATHWAY	Biocarta	STAT3	6774	hsa-miR-21*	hsa-mir-21	17	18412968
STAT3PATHWAY	Biocarta	STAT3	6774	hsa-miR-21*	hsa-mir-21	17	20113523
STAT3PATHWAY	Biocarta	STAT3	6774	hsa-miR-21*	hsa-mir-21	17	20813833
STAT3PATHWAY	Biocarta	STAT3	6774	hsa-miR-21*	hsa-mir-21	17	22634616
STAT3PATHWAY	Biocarta	STAT3	6774	hsa-miR-21*	hsa-mir-21	17	20498256
STAT3PATHWAY	Biocarta	STAT3	6774	hsa-miR-21*	hsa-mir-21	17	18831788
STAT3PATHWAY	Biocarta	STAT3	6774	hsa-miR-21*	hsa-mir-21	17	20827319
STAT3PATHWAY	Biocarta	FRAP1	2475	hsa-miR-21*	hsa-mir-21	17	22425712
STAT3PATHWAY	Biocarta	STAT3	6774	hsa-miR-21*	hsa-mir-21	17	20797623
STAT3PATHWAY	Biocarta	STAT3	6774	hsa-miR-21*	hsa-mir-21	17	20546595
STAT3PATHWAY	Biocarta	STAT3	6774	hsa-miR-21*	hsa-mir-21	17	21085192
STAT3PATHWAY	Biocarta	STAT3	6774	hsa-miR-21*	hsa-mir-21	17	19437447
STAT3PATHWAY	Biocarta	STAT3	6774	hsa-miR-21*	hsa-mir-21	17	21940630
STAT3PATHWAY	Biocarta	MAPK3	5595	hsa-miR-21*	hsa-mir-21	17	19419954
STAT3PATHWAY	Biocarta	STAT3	6774	hsa-miR-21*	hsa-mir-21	17	20435894
STAT3PATHWAY	Biocarta	FRAP1	2475	hsa-miR-21*	hsa-mir-21	17	19072831
STAT3PATHWAY	Biocarta	MAPK3	5595	hsa-miR-21*	hsa-mir-21	17	21693621
STAT3PATHWAY	Biocarta	MAPK3	5595	hsa-miR-21*	hsa-mir-21	17	20884876
STAT3PATHWAY	Biocarta	STAT3	6774	hsa-miR-21*	hsa-mir-21	17	17496199
STAT3PATHWAY	Biocarta	STAT3	6774	hsa-miR-21*	hsa-mir-21	17	19934272
STAT3PATHWAY	Biocarta	STAT3	6774	hsa-miR-21*	hsa-mir-21	17	21381024
STAT3PATHWAY	Biocarta	MAPK3	5595	hsa-miR-21*	hsa-mir-21	17	20498256
STAT3PATHWAY	Biocarta	STAT3	6774	hsa-miR-21	hsa-mir-21	17	22634616
STAT3PATHWAY	Biocarta	STAT3	6774	hsa-miR-21	hsa-mir-21	17	20498256
STAT3PATHWAY	Biocarta	STAT3	6774	hsa-miR-21	hsa-mir-21	17	18831788
STAT3PATHWAY	Biocarta	STAT3	6774	hsa-miR-21	hsa-mir-21	17	20827319
STAT3PATHWAY	Biocarta	FRAP1	2475	hsa-miR-21	hsa-mir-21	17	22425712
STAT3PATHWAY	Biocarta	STAT3	6774	hsa-miR-21	hsa-mir-21	17	20797623
STAT3PATHWAY	Biocarta	STAT3	6774	hsa-miR-21	hsa-mir-21	17	20546595
STAT3PATHWAY	Biocarta	STAT3	6774	hsa-miR-21	hsa-mir-21	17	21085192
STAT3PATHWAY	Biocarta	STAT3	6774	hsa-miR-21	hsa-mir-21	17	19437447
STAT3PATHWAY	Biocarta	STAT3	6774	hsa-miR-21	hsa-mir-21	17	21940630
STAT3PATHWAY	Biocarta	MAPK3	5595	hsa-miR-21	hsa-mir-21	17	19419954
STAT3PATHWAY	Biocarta	STAT3	6774	hsa-miR-21	hsa-mir-21	17	20435894
STAT3PATHWAY	Biocarta	FRAP1	2475	hsa-miR-21	hsa-mir-21	17	19072831
STAT3PATHWAY	Biocarta	MAPK3	5595	hsa-miR-21	hsa-mir-21	17	21693621
STAT3PATHWAY	Biocarta	MAPK3	5595	hsa-miR-21	hsa-mir-21	17	20884876
STAT3PATHWAY	Biocarta	STAT3	6774	hsa-miR-21	hsa-mir-21	17	17496199
STAT3PATHWAY	Biocarta	STAT3	6774	hsa-miR-21	hsa-mir-21	17	19934272
STAT3PATHWAY	Biocarta	STAT3	6774	hsa-miR-21	hsa-mir-21	17	21381024
STAT3PATHWAY	Biocarta	MAPK3	5595	hsa-miR-21	hsa-mir-21	17	20498256
STAT3PATHWAY	Biocarta	FRAP1	2475	hsa-miR-21	hsa-mir-21	17	20018759
STAT3PATHWAY	Biocarta	STAT3	6774	hsa-miR-21	hsa-mir-21	17	18412968
STAT3PATHWAY	Biocarta	STAT3	6774	hsa-miR-21	hsa-mir-21	17	20113523
STAT3PATHWAY	Biocarta	STAT3	6774	hsa-miR-21	hsa-mir-21	17	20813833
STAT3PATHWAY	Biocarta	STAT3	6774	hsa-miR-20b*	hsa-mir-20b	X	20232316
STAT3PATHWAY	Biocarta	STAT3	6774	hsa-miR-20b	hsa-mir-20b	X	20232316
STAT3PATHWAY	Biocarta	STAT3	6774	hsa-miR-20a*	hsa-mir-20a	13	19073166
STAT3PATHWAY	Biocarta	STAT3	6774	hsa-miR-20a*	hsa-mir-20a	13	19390056
STAT3PATHWAY	Biocarta	JAK2	3717	hsa-miR-20a*	hsa-mir-20a	13	18773208
STAT3PATHWAY	Biocarta	STAT3	6774	hsa-miR-20a*	hsa-mir-20a	13	20583868
STAT3PATHWAY	Biocarta	FRAP1	2475	hsa-miR-20a*	hsa-mir-20a	13	20022054
STAT3PATHWAY	Biocarta	STAT3	6774	hsa-miR-20a*	hsa-mir-20a	13	23059786
STAT3PATHWAY	Biocarta	STAT3	6774	hsa-miR-20a*	hsa-mir-20a	13	19559694
STAT3PATHWAY	Biocarta	STAT3	6774	hsa-miR-20a	hsa-mir-20a	13	19390056
STAT3PATHWAY	Biocarta	JAK2	3717	hsa-miR-20a	hsa-mir-20a	13	18773208
STAT3PATHWAY	Biocarta	STAT3	6774	hsa-miR-20a	hsa-mir-20a	13	20583868
STAT3PATHWAY	Biocarta	FRAP1	2475	hsa-miR-20a	hsa-mir-20a	13	20022054
STAT3PATHWAY	Biocarta	STAT3	6774	hsa-miR-20a	hsa-mir-20a	13	23059786
STAT3PATHWAY	Biocarta	STAT3	6774	hsa-miR-20a	hsa-mir-20a	13	19559694
STAT3PATHWAY	Biocarta	STAT3	6774	hsa-miR-20a	hsa-mir-20a	13	19073166
STAT3PATHWAY	Biocarta	MAPK3	5595	hsa-miR-205	hsa-mir-205	1	21330408
STAT3PATHWAY	Biocarta	STAT3	6774	hsa-miR-205	hsa-mir-205	1	21330408
STAT3PATHWAY	Biocarta	STAT3	6774	hsa-miR-204	hsa-mir-204	9	21761156
STAT3PATHWAY	Biocarta	STAT3	6774	hsa-miR-203	hsa-mir-203	14	21536793
STAT3PATHWAY	Biocarta	STAT3	6774	hsa-miR-19b	hsa-mir-19b-1	13	19713220
STAT3PATHWAY	Biocarta	STAT3	6774	hsa-miR-19b	hsa-mir-19b-2	X	19713220
STAT3PATHWAY	Biocarta	STAT3	6774	hsa-miR-19a*	hsa-mir-19a	13	19713220
STAT3PATHWAY	Biocarta	STAT3	6774	hsa-miR-19a*	hsa-mir-19a	13	19390056
STAT3PATHWAY	Biocarta	STAT3	6774	hsa-miR-19a	hsa-mir-19a	13	19713220
STAT3PATHWAY	Biocarta	STAT3	6774	hsa-miR-19a	hsa-mir-19a	13	19390056
STAT3PATHWAY	Biocarta	MAPK1	5594	hsa-miR-199a-5p	hsa-mir-199a-1	19	18456660
STAT3PATHWAY	Biocarta	FRAP1	2475	hsa-miR-199a-3p	hsa-mir-199a-1	19	20501828
STAT3PATHWAY	Biocarta	MAPK1	5594	hsa-miR-199a-3p	hsa-mir-199a-1	19	18456660
STAT3PATHWAY	Biocarta	FRAP1	2475	hsa-miR-199a-3p	hsa-mir-199a-2	1	20501828
STAT3PATHWAY	Biocarta	MAPK1	5594	hsa-miR-199a-3p	hsa-mir-199a-2	1	18456660
STAT3PATHWAY	Biocarta	JAK2	3717	hsa-miR-190	hsa-mir-190	15	17976522
STAT3PATHWAY	Biocarta	STAT3	6774	hsa-miR-18a*	hsa-mir-18a	13	21953462
STAT3PATHWAY	Biocarta	STAT3	6774	hsa-miR-18a	hsa-mir-18a	13	21953462
STAT3PATHWAY	Biocarta	JAK2	3717	hsa-miR-183*	hsa-mir-183	7	17976522
STAT3PATHWAY	Biocarta	JAK2	3717	hsa-miR-183	hsa-mir-183	7	17976522
STAT3PATHWAY	Biocarta	FRAP1	2475	hsa-miR-182*	hsa-mir-182	7	20081105
STAT3PATHWAY	Biocarta	JAK2	3717	hsa-miR-182*	hsa-mir-182	7	17976522
STAT3PATHWAY	Biocarta	JAK2	3717	hsa-miR-182*	hsa-mir-182	7	18508790
STAT3PATHWAY	Biocarta	FRAP1	2475	hsa-miR-182	hsa-mir-182	7	20081105
STAT3PATHWAY	Biocarta	JAK2	3717	hsa-miR-182	hsa-mir-182	7	17976522
STAT3PATHWAY	Biocarta	JAK2	3717	hsa-miR-182	hsa-mir-182	7	18508790
STAT3PATHWAY	Biocarta	STAT3	6774	hsa-miR-181b	hsa-mir-181b-1	1	20797623
STAT3PATHWAY	Biocarta	STAT3	6774	hsa-miR-181b	hsa-mir-181b-2	9	20797623
STAT3PATHWAY	Biocarta	MAPK3	5595	hsa-miR-181a	hsa-mir-181a-1	1	20884876
STAT3PATHWAY	Biocarta	MAPK3	5595	hsa-miR-181a	hsa-mir-181a-2	9	20884876
STAT3PATHWAY	Biocarta	JAK2	3717	hsa-miR-17*	hsa-mir-17	13	18773208
STAT3PATHWAY	Biocarta	FRAP1	2475	hsa-miR-17*	hsa-mir-17	13	20022054
STAT3PATHWAY	Biocarta	STAT3	6774	hsa-miR-17*	hsa-mir-17	13	23059786
STAT3PATHWAY	Biocarta	STAT3	6774	hsa-miR-17*	hsa-mir-17	13	19559694
STAT3PATHWAY	Biocarta	STAT3	6774	hsa-miR-17*	hsa-mir-17	13	19390056
STAT3PATHWAY	Biocarta	STAT3	6774	hsa-miR-17*	hsa-mir-17	13	19073166
STAT3PATHWAY	Biocarta	FRAP1	2475	hsa-miR-17*	hsa-mir-17	13	20805506
STAT3PATHWAY	Biocarta	JAK2	3717	hsa-miR-17	hsa-mir-17	13	18773208
STAT3PATHWAY	Biocarta	FRAP1	2475	hsa-miR-17	hsa-mir-17	13	20022054
STAT3PATHWAY	Biocarta	STAT3	6774	hsa-miR-17	hsa-mir-17	13	23059786
STAT3PATHWAY	Biocarta	STAT3	6774	hsa-miR-17	hsa-mir-17	13	19559694
STAT3PATHWAY	Biocarta	STAT3	6774	hsa-miR-17	hsa-mir-17	13	19390056
STAT3PATHWAY	Biocarta	STAT3	6774	hsa-miR-17	hsa-mir-17	13	19073166
STAT3PATHWAY	Biocarta	FRAP1	2475	hsa-miR-17	hsa-mir-17	13	20805506
STAT3PATHWAY	Biocarta	JAK2	3717	hsa-miR-16	hsa-mir-16-1	13	17976518
STAT3PATHWAY	Biocarta	JAK2	3717	hsa-miR-16	hsa-mir-16-2	3	17976518
STAT3PATHWAY	Biocarta	MAPK3	5595	hsa-miR-15b*	hsa-mir-15b	3	20660113
STAT3PATHWAY	Biocarta	MAPK3	5595	hsa-miR-15b	hsa-mir-15b	3	20660113
STAT3PATHWAY	Biocarta	MAPK3	5595	hsa-miR-15a*	hsa-mir-15a	13	20634433
STAT3PATHWAY	Biocarta	MAPK3	5595	hsa-miR-15a*	hsa-mir-15a	13	20660113
STAT3PATHWAY	Biocarta	MAPK3	5595	hsa-miR-15a*	hsa-mir-15a	13	19109256
STAT3PATHWAY	Biocarta	JAK2	3717	hsa-miR-15a*	hsa-mir-15a	13	19109256
STAT3PATHWAY	Biocarta	MAPK3	5595	hsa-miR-15a	hsa-mir-15a	13	20634433
STAT3PATHWAY	Biocarta	MAPK3	5595	hsa-miR-15a	hsa-mir-15a	13	20660113
STAT3PATHWAY	Biocarta	MAPK3	5595	hsa-miR-15a	hsa-mir-15a	13	19109256
STAT3PATHWAY	Biocarta	JAK2	3717	hsa-miR-15a	hsa-mir-15a	13	19109256
STAT3PATHWAY	Biocarta	STAT3	6774	hsa-miR-155*	hsa-mir-155	21	20435894
STAT3PATHWAY	Biocarta	MAPK3	5595	hsa-miR-155*	hsa-mir-155	21	23174997
STAT3PATHWAY	Biocarta	JAK2	3717	hsa-miR-155*	hsa-mir-155	21	19109256
STAT3PATHWAY	Biocarta	JAK1	3716	hsa-miR-155*	hsa-mir-155	21	20354188
STAT3PATHWAY	Biocarta	FRAP1	2475	hsa-miR-155*	hsa-mir-155	21	22425712
STAT3PATHWAY	Biocarta	MAPK3	5595	hsa-miR-155*	hsa-mir-155	21	16675453
STAT3PATHWAY	Biocarta	FRAP1	2475	hsa-miR-155*	hsa-mir-155	21	20805506
STAT3PATHWAY	Biocarta	STAT3	6774	hsa-miR-155*	hsa-mir-155	21	20354188
STAT3PATHWAY	Biocarta	MAPK3	5595	hsa-miR-155*	hsa-mir-155	21	17588946
STAT3PATHWAY	Biocarta	MAPK3	5595	hsa-miR-155*	hsa-mir-155	21	20735984
STAT3PATHWAY	Biocarta	JAK2	3717	hsa-miR-155*	hsa-mir-155	21	17976518
STAT3PATHWAY	Biocarta	MAPK3	5595	hsa-miR-155*	hsa-mir-155	21	19109256
STAT3PATHWAY	Biocarta	MAPK3	5595	hsa-miR-155*	hsa-mir-155	21	21060679
STAT3PATHWAY	Biocarta	JAK2	3717	hsa-miR-155	hsa-mir-155	21	19109256
STAT3PATHWAY	Biocarta	JAK1	3716	hsa-miR-155	hsa-mir-155	21	20354188
STAT3PATHWAY	Biocarta	FRAP1	2475	hsa-miR-155	hsa-mir-155	21	22425712
STAT3PATHWAY	Biocarta	MAPK3	5595	hsa-miR-155	hsa-mir-155	21	16675453
STAT3PATHWAY	Biocarta	FRAP1	2475	hsa-miR-155	hsa-mir-155	21	20805506
STAT3PATHWAY	Biocarta	STAT3	6774	hsa-miR-155	hsa-mir-155	21	20354188
STAT3PATHWAY	Biocarta	MAPK3	5595	hsa-miR-155	hsa-mir-155	21	17588946
STAT3PATHWAY	Biocarta	MAPK3	5595	hsa-miR-155	hsa-mir-155	21	20735984
STAT3PATHWAY	Biocarta	JAK2	3717	hsa-miR-155	hsa-mir-155	21	17976518
STAT3PATHWAY	Biocarta	MAPK3	5595	hsa-miR-155	hsa-mir-155	21	19109256
STAT3PATHWAY	Biocarta	MAPK3	5595	hsa-miR-155	hsa-mir-155	21	21060679
STAT3PATHWAY	Biocarta	STAT3	6774	hsa-miR-155	hsa-mir-155	21	20435894
STAT3PATHWAY	Biocarta	MAPK3	5595	hsa-miR-155	hsa-mir-155	21	23174997
STAT3PATHWAY	Biocarta	JAK2	3717	hsa-miR-151-5p	hsa-mir-151	8	20445018
STAT3PATHWAY	Biocarta	JAK2	3717	hsa-miR-151-3p	hsa-mir-151	8	20445018
STAT3PATHWAY	Biocarta	JAK2	3717	hsa-miR-150*	hsa-mir-150	19	17976518
STAT3PATHWAY	Biocarta	JAK2	3717	hsa-miR-150*	hsa-mir-150	19	18508790
STAT3PATHWAY	Biocarta	JAK2	3717	hsa-miR-150	hsa-mir-150	19	17976518
STAT3PATHWAY	Biocarta	JAK2	3717	hsa-miR-150	hsa-mir-150	19	18508790
STAT3PATHWAY	Biocarta	MAPK3	5595	hsa-miR-146b-5p	hsa-mir-146b	10	21060679
STAT3PATHWAY	Biocarta	MAPK1	5594	hsa-miR-146b-5p	hsa-mir-146b	10	19786024
STAT3PATHWAY	Biocarta	MAPK3	5595	hsa-miR-146b-3p	hsa-mir-146b	10	21060679
STAT3PATHWAY	Biocarta	MAPK1	5594	hsa-miR-146b-3p	hsa-mir-146b	10	19786024
STAT3PATHWAY	Biocarta	STAT3	6774	hsa-miR-146a*	hsa-mir-146a	5	19167348
STAT3PATHWAY	Biocarta	MAPK3	5595	hsa-miR-146a*	hsa-mir-146a	5	21060679
STAT3PATHWAY	Biocarta	STAT3	6774	hsa-miR-146a*	hsa-mir-146a	5	20435894
STAT3PATHWAY	Biocarta	STAT3	6774	hsa-miR-146a	hsa-mir-146a	5	19167348
STAT3PATHWAY	Biocarta	MAPK3	5595	hsa-miR-146a	hsa-mir-146a	5	21060679
STAT3PATHWAY	Biocarta	STAT3	6774	hsa-miR-146a	hsa-mir-146a	5	20435894
STAT3PATHWAY	Biocarta	MAPK3	5595	hsa-miR-145*	hsa-mir-145	5	23201159
STAT3PATHWAY	Biocarta	JAK2	3717	hsa-miR-145*	hsa-mir-145	5	18508790
STAT3PATHWAY	Biocarta	MAPK3	5595	hsa-miR-145*	hsa-mir-145	5	23104321
STAT3PATHWAY	Biocarta	FRAP1	2475	hsa-miR-145*	hsa-mir-145	5	20382746
STAT3PATHWAY	Biocarta	MAPK3	5595	hsa-miR-145	hsa-mir-145	5	23201159
STAT3PATHWAY	Biocarta	JAK2	3717	hsa-miR-145	hsa-mir-145	5	18508790
STAT3PATHWAY	Biocarta	MAPK3	5595	hsa-miR-145	hsa-mir-145	5	23104321
STAT3PATHWAY	Biocarta	FRAP1	2475	hsa-miR-145	hsa-mir-145	5	20382746
STAT3PATHWAY	Biocarta	MAPK3	5595	hsa-miR-143*	hsa-mir-143	5	19137007
STAT3PATHWAY	Biocarta	JAK2	3717	hsa-miR-143*	hsa-mir-143	5	18508790
STAT3PATHWAY	Biocarta	MAPK3	5595	hsa-miR-143*	hsa-mir-143	5	23104321
STAT3PATHWAY	Biocarta	FRAP1	2475	hsa-miR-143*	hsa-mir-143	5	23251295
STAT3PATHWAY	Biocarta	MAPK3	5595	hsa-miR-143	hsa-mir-143	5	19137007
STAT3PATHWAY	Biocarta	JAK2	3717	hsa-miR-143	hsa-mir-143	5	18508790
STAT3PATHWAY	Biocarta	MAPK3	5595	hsa-miR-143	hsa-mir-143	5	23104321
STAT3PATHWAY	Biocarta	FRAP1	2475	hsa-miR-143	hsa-mir-143	5	23251295
STAT3PATHWAY	Biocarta	STAT3	6774	hsa-miR-135b*	hsa-mir-135b	1	18831788
STAT3PATHWAY	Biocarta	STAT3	6774	hsa-miR-135b	hsa-mir-135b	1	18831788
STAT3PATHWAY	Biocarta	JAK2	3717	hsa-miR-135a*	hsa-mir-135a-1	3	19666866
STAT3PATHWAY	Biocarta	JAK2	3717	hsa-miR-135a	hsa-mir-135a-2	12	19666866
STAT3PATHWAY	Biocarta	STAT3	6774	hsa-miR-135a	hsa-mir-135a-1	3	18831788
STAT3PATHWAY	Biocarta	STAT3	6774	hsa-miR-135a	hsa-mir-135a-2	12	18831788
STAT3PATHWAY	Biocarta	JAK2	3717	hsa-miR-135a	hsa-mir-135a-1	3	19666866
STAT3PATHWAY	Biocarta	JAK2	3717	hsa-miR-133a	hsa-mir-133a-1	18	19497108
STAT3PATHWAY	Biocarta	JAK2	3717	hsa-miR-133a	hsa-mir-133a-2	20	19497108
STAT3PATHWAY	Biocarta	MAPK3	5595	hsa-miR-132*	hsa-mir-132	17	19958814
STAT3PATHWAY	Biocarta	MAPK3	5595	hsa-miR-132*	hsa-mir-132	17	20307261
STAT3PATHWAY	Biocarta	MAPK3	5595	hsa-miR-132	hsa-mir-132	17	19958814
STAT3PATHWAY	Biocarta	MAPK3	5595	hsa-miR-132	hsa-mir-132	17	20307261
STAT3PATHWAY	Biocarta	FRAP1	2475	hsa-miR-130b*	hsa-mir-130b	22	22425712
STAT3PATHWAY	Biocarta	FRAP1	2475	hsa-miR-130b*	hsa-mir-130b	22	21293178
STAT3PATHWAY	Biocarta	FRAP1	2475	hsa-miR-130b	hsa-mir-130b	22	22425712
STAT3PATHWAY	Biocarta	FRAP1	2475	hsa-miR-130b	hsa-mir-130b	22	21293178
STAT3PATHWAY	Biocarta	FRAP1	2475	hsa-miR-130a*	hsa-mir-130a	11	21293178
STAT3PATHWAY	Biocarta	FRAP1	2475	hsa-miR-130a*	hsa-mir-130a	11	22614869
STAT3PATHWAY	Biocarta	FRAP1	2475	hsa-miR-130a	hsa-mir-130a	11	21293178
STAT3PATHWAY	Biocarta	FRAP1	2475	hsa-miR-130a	hsa-mir-130a	11	22614869
STAT3PATHWAY	Biocarta	JAK2	3717	hsa-miR-126*	hsa-mir-126	9	18773208
STAT3PATHWAY	Biocarta	JAK2	3717	hsa-miR-126	hsa-mir-126	9	18773208
STAT3PATHWAY	Biocarta	MAPK3	5595	hsa-miR-125b-2*	hsa-mir-125b-2	21	21060679
STAT3PATHWAY	Biocarta	MAPK3	5595	hsa-miR-125b-1*	hsa-mir-125b-1	11	21060679
STAT3PATHWAY	Biocarta	MAPK3	5595	hsa-miR-125b	hsa-mir-125b-1	11	21060679
STAT3PATHWAY	Biocarta	FRAP1	2475	hsa-miR-125b	hsa-mir-125b-1	11	21212412
STAT3PATHWAY	Biocarta	FRAP1	2475	hsa-miR-125b	hsa-mir-125b-2	21	21212412
STAT3PATHWAY	Biocarta	MAPK3	5595	hsa-miR-125b	hsa-mir-125b-2	21	21060679
STAT3PATHWAY	Biocarta	STAT3	6774	hsa-miR-125b	hsa-mir-125b-1	11	21368288
STAT3PATHWAY	Biocarta	STAT3	6774	hsa-miR-125b	hsa-mir-125b-2	21	21368288
STAT3PATHWAY	Biocarta	FRAP1	2475	hsa-miR-125b	hsa-mir-125b-1	11	21200031
STAT3PATHWAY	Biocarta	FRAP1	2475	hsa-miR-125b	hsa-mir-125b-2	21	21200031
STAT3PATHWAY	Biocarta	MAPK3	5595	hsa-miR-125a-5p	hsa-mir-125a	19	21060679
STAT3PATHWAY	Biocarta	MAPK3	5595	hsa-miR-125a-3p	hsa-mir-125a	19	21060679
STAT3PATHWAY	Biocarta	STAT3	6774	hsa-miR-124	hsa-mir-124-1	8	22696253
STAT3PATHWAY	Biocarta	STAT3	6774	hsa-miR-124	hsa-mir-124-2	8	22696253
STAT3PATHWAY	Biocarta	STAT3	6774	hsa-miR-124	hsa-mir-124-3	20	22696253
STAT3PATHWAY	Biocarta	JAK2	3717	hsa-miR-124	hsa-mir-124-1	8	15806104
STAT3PATHWAY	Biocarta	JAK2	3717	hsa-miR-124	hsa-mir-124-2	8	15806104
STAT3PATHWAY	Biocarta	JAK2	3717	hsa-miR-124	hsa-mir-124-3	20	15806104
STAT3PATHWAY	Biocarta	JAK2	3717	hsa-miR-10a*	hsa-mir-10a	17	18773208
STAT3PATHWAY	Biocarta	JAK2	3717	hsa-miR-10a	hsa-mir-10a	17	18773208
STAT3PATHWAY	Biocarta	STAT3	6774	hsa-miR-106b*	hsa-mir-106b	7	19559694
STAT3PATHWAY	Biocarta	STAT3	6774	hsa-miR-106b	hsa-mir-106b	7	19559694
STAT3PATHWAY	Biocarta	STAT3	6774	hsa-miR-106a*	hsa-mir-106a	X	19073166
STAT3PATHWAY	Biocarta	STAT3	6774	hsa-miR-106a	hsa-mir-106a	X	19073166
STAT3PATHWAY	Biocarta	FRAP1	2475	hsa-miR-101	hsa-mir-101-1	1	20805506
STAT3PATHWAY	Biocarta	FRAP1	2475	hsa-miR-101	hsa-mir-101-1	1	18596100
STAT3PATHWAY	Biocarta	FRAP1	2475	hsa-miR-101	hsa-mir-101-2	9	18596100
STAT3PATHWAY	Biocarta	FRAP1	2475	hsa-miR-101	hsa-mir-101-2	9	20805506
STAT3PATHWAY	Biocarta	FRAP1	2475	hsa-miR-100*	hsa-mir-100	11	21339483
STAT3PATHWAY	Biocarta	FRAP1	2475	hsa-miR-100*	hsa-mir-100	11	23292834
STAT3PATHWAY	Biocarta	FRAP1	2475	hsa-miR-100*	hsa-mir-100	11	18596100
STAT3PATHWAY	Biocarta	FRAP1	2475	hsa-miR-100*	hsa-mir-100	11	20484036
STAT3PATHWAY	Biocarta	FRAP1	2475	hsa-miR-100*	hsa-mir-100	11	20081105
STAT3PATHWAY	Biocarta	FRAP1	2475	hsa-miR-100*	hsa-mir-100	11	20206398
STAT3PATHWAY	Biocarta	FRAP1	2475	hsa-miR-100*	hsa-mir-100	11	22425712
STAT3PATHWAY	Biocarta	FRAP1	2475	hsa-miR-100	hsa-mir-100	11	23292834
STAT3PATHWAY	Biocarta	FRAP1	2475	hsa-miR-100	hsa-mir-100	11	18596100
STAT3PATHWAY	Biocarta	FRAP1	2475	hsa-miR-100	hsa-mir-100	11	20484036
STAT3PATHWAY	Biocarta	FRAP1	2475	hsa-miR-100	hsa-mir-100	11	20081105
STAT3PATHWAY	Biocarta	FRAP1	2475	hsa-miR-100	hsa-mir-100	11	20206398
STAT3PATHWAY	Biocarta	FRAP1	2475	hsa-miR-100	hsa-mir-100	11	22425712
STAT3PATHWAY	Biocarta	FRAP1	2475	hsa-miR-100	hsa-mir-100	11	21339483
STAT3PATHWAY	Biocarta	JAK2	3717	hsa-miR-1	hsa-mir-1-2	18	19497108
STAT3PATHWAY	Biocarta	FRAP1	2475	hsa-miR-1	hsa-mir-1-2	18	20566686
STAT3PATHWAY	Biocarta	FRAP1	2475	hsa-miR-1	hsa-mir-1-1	20	20566686
STAT3PATHWAY	Biocarta	JAK2	3717	hsa-miR-1	hsa-mir-1-1	20	19497108
STAT3PATHWAY	Biocarta	MAPK3	5595	hsa-let-7i*	hsa-let-7i	12	21057545
STAT3PATHWAY	Biocarta	STAT3	6774	hsa-let-7i*	hsa-let-7i	12	19878981
STAT3PATHWAY	Biocarta	STAT3	6774	hsa-let-7i*	hsa-let-7i	12	20797623
STAT3PATHWAY	Biocarta	STAT3	6774	hsa-let-7i*	hsa-let-7i	12	20447714
STAT3PATHWAY	Biocarta	STAT3	6774	hsa-let-7i	hsa-let-7i	12	19878981
STAT3PATHWAY	Biocarta	STAT3	6774	hsa-let-7i	hsa-let-7i	12	20797623
STAT3PATHWAY	Biocarta	STAT3	6774	hsa-let-7i	hsa-let-7i	12	20447714
STAT3PATHWAY	Biocarta	MAPK3	5595	hsa-let-7i	hsa-let-7i	12	21057545
STAT3PATHWAY	Biocarta	STAT3	6774	hsa-let-7g*	hsa-let-7g	3	19878981
STAT3PATHWAY	Biocarta	STAT3	6774	hsa-let-7g*	hsa-let-7g	3	20797623
STAT3PATHWAY	Biocarta	STAT3	6774	hsa-let-7g*	hsa-let-7g	3	20447714
STAT3PATHWAY	Biocarta	MAPK3	5595	hsa-let-7g*	hsa-let-7g	3	21057545
STAT3PATHWAY	Biocarta	STAT3	6774	hsa-let-7g	hsa-let-7g	3	19878981
STAT3PATHWAY	Biocarta	STAT3	6774	hsa-let-7g	hsa-let-7g	3	20797623
STAT3PATHWAY	Biocarta	STAT3	6774	hsa-let-7g	hsa-let-7g	3	20447714
STAT3PATHWAY	Biocarta	MAPK3	5595	hsa-let-7g	hsa-let-7g	3	21057545
STAT3PATHWAY	Biocarta	STAT3	6774	hsa-let-7f-2*	hsa-let-7f-2	X	20797623
STAT3PATHWAY	Biocarta	STAT3	6774	hsa-let-7f-2*	hsa-let-7f-2	X	19878981
STAT3PATHWAY	Biocarta	STAT3	6774	hsa-let-7f-2*	hsa-let-7f-2	X	20447714
STAT3PATHWAY	Biocarta	MAPK3	5595	hsa-let-7f-2*	hsa-let-7f-2	X	21057545
STAT3PATHWAY	Biocarta	STAT3	6774	hsa-let-7f-1*	hsa-let-7f-1	9	19878981
STAT3PATHWAY	Biocarta	STAT3	6774	hsa-let-7f-1*	hsa-let-7f-1	9	20447714
STAT3PATHWAY	Biocarta	MAPK3	5595	hsa-let-7f-1*	hsa-let-7f-1	9	21057545
STAT3PATHWAY	Biocarta	STAT3	6774	hsa-let-7f-1*	hsa-let-7f-1	9	20797623
STAT3PATHWAY	Biocarta	STAT3	6774	hsa-let-7f	hsa-let-7f-2	X	20797623
STAT3PATHWAY	Biocarta	STAT3	6774	hsa-let-7f	hsa-let-7f-2	X	19878981
STAT3PATHWAY	Biocarta	STAT3	6774	hsa-let-7f	hsa-let-7f-1	9	20447714
STAT3PATHWAY	Biocarta	MAPK3	5595	hsa-let-7f	hsa-let-7f-1	9	21057545
STAT3PATHWAY	Biocarta	STAT3	6774	hsa-let-7f	hsa-let-7f-2	X	20447714
STAT3PATHWAY	Biocarta	MAPK3	5595	hsa-let-7f	hsa-let-7f-2	X	21057545
STAT3PATHWAY	Biocarta	STAT3	6774	hsa-let-7f	hsa-let-7f-1	9	20797623
STAT3PATHWAY	Biocarta	STAT3	6774	hsa-let-7f	hsa-let-7f-1	9	19878981
STAT3PATHWAY	Biocarta	STAT3	6774	hsa-let-7e*	hsa-let-7e	19	20447714
STAT3PATHWAY	Biocarta	MAPK3	5595	hsa-let-7e*	hsa-let-7e	19	21057545
STAT3PATHWAY	Biocarta	STAT3	6774	hsa-let-7e*	hsa-let-7e	19	20797623
STAT3PATHWAY	Biocarta	STAT3	6774	hsa-let-7e*	hsa-let-7e	19	19878981
STAT3PATHWAY	Biocarta	STAT3	6774	hsa-let-7e	hsa-let-7e	19	20447714
STAT3PATHWAY	Biocarta	MAPK3	5595	hsa-let-7e	hsa-let-7e	19	21057545
STAT3PATHWAY	Biocarta	STAT3	6774	hsa-let-7e	hsa-let-7e	19	20797623
STAT3PATHWAY	Biocarta	STAT3	6774	hsa-let-7e	hsa-let-7e	19	19878981
STAT3PATHWAY	Biocarta	STAT3	6774	hsa-let-7d*	hsa-let-7d	9	20447714
STAT3PATHWAY	Biocarta	MAPK3	5595	hsa-let-7d*	hsa-let-7d	9	21057545
STAT3PATHWAY	Biocarta	STAT3	6774	hsa-let-7d*	hsa-let-7d	9	20797623
STAT3PATHWAY	Biocarta	STAT3	6774	hsa-let-7d*	hsa-let-7d	9	19878981
STAT3PATHWAY	Biocarta	MAPK3	5595	hsa-let-7d	hsa-let-7d	9	21057545
STAT3PATHWAY	Biocarta	STAT3	6774	hsa-let-7d	hsa-let-7d	9	20797623
STAT3PATHWAY	Biocarta	STAT3	6774	hsa-let-7d	hsa-let-7d	9	19878981
STAT3PATHWAY	Biocarta	STAT3	6774	hsa-let-7d	hsa-let-7d	9	20447714
STAT3PATHWAY	Biocarta	STAT3	6774	hsa-let-7c*	hsa-let-7c	21	20797623
STAT3PATHWAY	Biocarta	STAT3	6774	hsa-let-7c*	hsa-let-7c	21	19878981
STAT3PATHWAY	Biocarta	FRAP1	2475	hsa-let-7c*	hsa-let-7c	21	20018759
STAT3PATHWAY	Biocarta	STAT3	6774	hsa-let-7c*	hsa-let-7c	21	20447714
STAT3PATHWAY	Biocarta	MAPK3	5595	hsa-let-7c*	hsa-let-7c	21	21057545
STAT3PATHWAY	Biocarta	STAT3	6774	hsa-let-7c	hsa-let-7c	21	20797623
STAT3PATHWAY	Biocarta	STAT3	6774	hsa-let-7c	hsa-let-7c	21	19878981
STAT3PATHWAY	Biocarta	FRAP1	2475	hsa-let-7c	hsa-let-7c	21	20018759
STAT3PATHWAY	Biocarta	STAT3	6774	hsa-let-7c	hsa-let-7c	21	20447714
STAT3PATHWAY	Biocarta	MAPK3	5595	hsa-let-7c	hsa-let-7c	21	21057545
STAT3PATHWAY	Biocarta	STAT3	6774	hsa-let-7b*	hsa-let-7b	22	20797623
STAT3PATHWAY	Biocarta	STAT3	6774	hsa-let-7b*	hsa-let-7b	22	19878981
STAT3PATHWAY	Biocarta	JAK2	3717	hsa-let-7b*	hsa-let-7b	22	15806104
STAT3PATHWAY	Biocarta	STAT3	6774	hsa-let-7b*	hsa-let-7b	22	20447714
STAT3PATHWAY	Biocarta	MAPK3	5595	hsa-let-7b*	hsa-let-7b	22	21057545
STAT3PATHWAY	Biocarta	STAT3	6774	hsa-let-7b	hsa-let-7b	22	20797623
STAT3PATHWAY	Biocarta	STAT3	6774	hsa-let-7b	hsa-let-7b	22	19878981
STAT3PATHWAY	Biocarta	JAK2	3717	hsa-let-7b	hsa-let-7b	22	15806104
STAT3PATHWAY	Biocarta	STAT3	6774	hsa-let-7b	hsa-let-7b	22	20447714
STAT3PATHWAY	Biocarta	MAPK3	5595	hsa-let-7b	hsa-let-7b	22	21057545
STAT3PATHWAY	Biocarta	STAT3	6774	hsa-let-7a*	hsa-let-7a-3	22	20797623
STAT3PATHWAY	Biocarta	STAT3	6774	hsa-let-7a*	hsa-let-7a-3	22	19878981
STAT3PATHWAY	Biocarta	STAT3	6774	hsa-let-7a*	hsa-let-7a-1	9	20447714
STAT3PATHWAY	Biocarta	MAPK3	5595	hsa-let-7a*	hsa-let-7a-1	9	21057545
STAT3PATHWAY	Biocarta	STAT3	6774	hsa-let-7a*	hsa-let-7a-3	22	20447714
STAT3PATHWAY	Biocarta	STAT3	6774	hsa-let-7a*	hsa-let-7a-1	9	17220301
STAT3PATHWAY	Biocarta	MAPK3	5595	hsa-let-7a*	hsa-let-7a-3	22	21057545
STAT3PATHWAY	Biocarta	STAT3	6774	hsa-let-7a*	hsa-let-7a-1	9	20797623
STAT3PATHWAY	Biocarta	STAT3	6774	hsa-let-7a*	hsa-let-7a-1	9	19878981
STAT3PATHWAY	Biocarta	STAT3	6774	hsa-let-7a	hsa-let-7a-3	22	19878981
STAT3PATHWAY	Biocarta	STAT3	6774	hsa-let-7a	hsa-let-7a-1	9	20447714
STAT3PATHWAY	Biocarta	JAK2	3717	hsa-let-7a	hsa-let-7a-1	9	18508790
STAT3PATHWAY	Biocarta	MAPK3	5595	hsa-let-7a	hsa-let-7a-1	9	21057545
STAT3PATHWAY	Biocarta	JAK2	3717	hsa-let-7a	hsa-let-7a-2	11	18508790
STAT3PATHWAY	Biocarta	STAT3	6774	hsa-let-7a	hsa-let-7a-2	11	20447714
STAT3PATHWAY	Biocarta	JAK2	3717	hsa-let-7a	hsa-let-7a-3	22	18508790
STAT3PATHWAY	Biocarta	MAPK3	5595	hsa-let-7a	hsa-let-7a-2	11	21057545
STAT3PATHWAY	Biocarta	STAT3	6774	hsa-let-7a	hsa-let-7a-3	22	20447714
STAT3PATHWAY	Biocarta	STAT3	6774	hsa-let-7a	hsa-let-7a-1	9	17220301
STAT3PATHWAY	Biocarta	MAPK3	5595	hsa-let-7a	hsa-let-7a-3	22	21057545
STAT3PATHWAY	Biocarta	STAT3	6774	hsa-let-7a	hsa-let-7a-2	11	17220301
STAT3PATHWAY	Biocarta	STAT3	6774	hsa-let-7a	hsa-let-7a-1	9	20797623
STAT3PATHWAY	Biocarta	STAT3	6774	hsa-let-7a	hsa-let-7a-3	22	17220301
STAT3PATHWAY	Biocarta	STAT3	6774	hsa-let-7a	hsa-let-7a-1	9	19878981
STAT3PATHWAY	Biocarta	STAT3	6774	hsa-let-7a	hsa-let-7a-2	11	20797623
STAT3PATHWAY	Biocarta	STAT3	6774	hsa-let-7a	hsa-let-7a-2	11	19878981
STAT3PATHWAY	Biocarta	STAT3	6774	hsa-let-7a	hsa-let-7a-3	22	20797623
