# Supplementary material for: HIV-1 gp120 influences the expression of microRNAs in human monocyte-derived dendritic cells via STAT3 activation
Source: BMC Genomics. 2015 Jun 27;16(1):480. doi: 10.1186/s12864-015-1673-3 (PMC4483217; doi:10.1186/s12864-015-1673-3)
Supplement: Additional file 4: — Complete list of genes targeted by the gp120-modulated miR-21, miR-155 and miR-181b taken individually. [file 12864_2015_1673_MOESM4_ESM.xlsx]

## Sheet: miR-21
Entrez ID	Gene Symbol	Gene Name
90634	N4BP2L1	NEDD4 binding protein 2-like 1
22903	Btbd3	BTB (POZ) domain containing 3
3486	igfbp3	insulin-like growth factor binding protein 3
79607	FAM118B	family with sequence similarity 118, member B
84078	KBTBD7	kelch repeat and BTB (POZ) domain containing 7
740	MRPL49	mitochondrial ribosomal protein L49
120379	PIH1D2	PIH1 domain containing 2
6497	ski	v-ski sarcoma viral oncogene homolog (avian)
1824	DSC2	desmocollin 2
256764	Wdr72	WD repeat domain 72
1828	DSG1	desmoglein 1
85462	FHDC1	FH2 domain containing 1
55225	RAVER2	ribonucleoprotein, PTB-binding 2
6092	robo2	roundabout, axon guidance receptor, homolog 2 (Drosophila)
90624	LYRM7	Lyrm7 homolog (mouse)
8029	cubn	cubilin (intrinsic factor-cobalamin receptor)
3295	hsd17b4	hydroxysteroid (17-beta) dehydrogenase 4
149420	PDIK1L	PDLIM1 interacting kinase 1 like
79815	NIPAL2	NIPA-like domain containing 2
63929	Xpnpep3	X-prolyl aminopeptidase (aminopeptidase P) 3, putative
25780	rasgrp3	RAS guanyl releasing protein 3 (calcium and DAG-regulated)
6877	Taf5	TAF5 RNA polymerase II, TATA box binding protein (TBP)-associated factor, 100kDa
79612	NAA16	NMDA receptor regulated 1-like
730	C7	complement component 7
84084	LOC150786	RAB6C, member RAS oncogene family; RAB6A, member RAS oncogene family; hypothetical LOC100130819; RAB6C-like
84084	RAB6A	RAB6C, member RAS oncogene family; RAB6A, member RAS oncogene family; hypothetical LOC100130819; RAB6C-like
84084	RAB6C	RAB6C, member RAS oncogene family; RAB6A, member RAS oncogene family; hypothetical LOC100130819; RAB6C-like
84084	LOC100130819	RAB6C, member RAS oncogene family; RAB6A, member RAS oncogene family; hypothetical LOC100130819; RAB6C-like
55215	fanci	Fanconi anemia, complementation group I
84293	C10orf58	chromosome 10 open reading frame 58; chromosome 10 open reading frame 57
84293	C10orf57	chromosome 10 open reading frame 58; chromosome 10 open reading frame 57
196477	C12orf12	chromosome 12 open reading frame 12
84295	PHF6	PHD finger protein 6
55214	LEPREL1	leprecan-like 1
55212	bbs7	Bardet-Biedl syndrome 7
79823	c2orf34	chromosome 2 open reading frame 34
317	Apaf1	apoptotic peptidase activating factor 1
27185	disc1	disrupted in schizophrenia 1
22919	Mapre1	microtubule-associated protein, RP/EB family, member 1
5354	PLP1	proteolipid protein 1
55219	tmem57	transmembrane protein 57
163786	Sass6	spindle assembly 6 homolog (C. elegans)
55217	TMLHE	trimethyllysine hydroxylase, epsilon
5350	PLN	phospholamban
8766	Rab11a	RAB11A, member RAS oncogene family
115548	FCHO2	FCH domain only 2
1847	dusp5	dual specificity phosphatase 5
10735	STAG2	stromal antigen 2
1446	Csn1s1	casein alpha s1
8428	stk24	serine/threonine kinase 24 (STE20 homolog, yeast)
138639	PTPDC1	protein tyrosine phosphatase domain containing 1
140886	Pabpc5	poly(A) binding protein, cytoplasmic 5
284695	ZNF326	zinc finger protein 326
22908	SACM1L	SAC1 suppressor of actin mutations 1-like (yeast)
8754	Adam9	ADAM metallopeptidase domain 9 (meltrin gamma)
10076	ptpru	protein tyrosine phosphatase, receptor type, U
90268	Fam105b	family with sequence similarity 105, member B
1830	DSG3	desmoglein 3 (pemphigus vulgaris antigen)
6898	TAT	tyrosine aminotransferase
7321	UBE2D1	ubiquitin-conjugating enzyme E2D 1 (UBC4/5 homolog, yeast)
719	C3AR1	complement component 3a receptor 1
7322	ube2d2	ubiquitin-conjugating enzyme E2D 2 (UBC4/5 homolog, yeast)
909	CD1A	CD1a molecule
6480	ST6GAL1	ST6 beta-galactosamide alpha-2,6-sialyltranferase 1
7323	UBE2D3P	ubiquitin-conjugating enzyme E2D 3 (UBC4/5 homolog, yeast); ubiquitin-conjugating enzyme E2D 3 pseudogene
7323	ube2d3	ubiquitin-conjugating enzyme E2D 3 (UBC4/5 homolog, yeast); ubiquitin-conjugating enzyme E2D 3 pseudogene
85236	HIST1H2BK	histone cluster 1, H2bk
79635	CCDC121	coiled-coil domain containing 121
2969	LOC100093631	general transcription factor II, i; general transcription factor II, i, pseudogene
2969	gtf2i	general transcription factor II, i; general transcription factor II, i, pseudogene
8436	SDPR	serum deprivation response (phosphatidylserine binding protein)
1836	Slc26a2	solute carrier family 26 (sulfate transporter), member 2
64795	Rmnd5a	required for meiotic nuclear division 5 homolog A (S. cerevisiae)
8434	RECK	reversion-inducing-cysteine-rich protein with kazal motifs
50856	CLEC4A	C-type lectin domain family 4, member A
27161	EIF2C2	eukaryotic translation initiation factor 2C, 2
57482	KIAA1211	KIAA1211
27164	sall3	sal-like 3 (Drosophila)
285753	C6orf182	chromosome 6 open reading frame 182
7592	znf41	zinc finger protein 41
653121	Zbtb8a	zinc finger and BTB domain containing 8A
55279	ZNF654	zinc finger protein 654
51274	KLF3	Kruppel-like factor 3 (basic)
57488	Esyt2	family with sequence similarity 62 (C2 domain containing), member B
10060	abcc9	ATP-binding cassette, sub-family C (CFTR/MRP), member 9
5324	PLAG1	pleiomorphic adenoma gene 1
10752	CHL1	cell adhesion molecule with homology to L1CAM (close homolog of L1)
9590	AKAP12	A kinase (PRKA) anchor protein 12
706	tspO	translocator protein (18kDa)
84865	Ccdc142	coiled-coil domain containing 142
7584	ZNF35	zinc finger protein 35
9306	SOCS6	suppressor of cytokine signaling 6
301	ANXA1	annexin A1
10059	DNM1L	dynamin 1-like
79858	Nek11	NIMA (never in mitosis gene a)- related kinase 11
307	anxa4	annexin A4
4982	tnfrsf11b	tumor necrosis factor receptor superfamily, member 11b
8458	TTF2	transcription termination factor, RNA polymerase II
135293	PM20D2	peptidase M20 domain containing 2
4973	Olr1	oxidized low density lipoprotein (lectin-like) receptor 1
7381	LOC442454	similar to ubiquinol-cytochrome c reductase binding protein; ubiquinol-cytochrome c reductase binding protein pseudogene; ubiquinol-cytochrome c reductase binding protein
7381	LOC727947	similar to ubiquinol-cytochrome c reductase binding protein; ubiquinol-cytochrome c reductase binding protein pseudogene; ubiquinol-cytochrome c reductase binding protein
7381	UQCRB	similar to ubiquinol-cytochrome c reductase binding protein; ubiquinol-cytochrome c reductase binding protein pseudogene; ubiquinol-cytochrome c reductase binding protein
8455	ATRN	attractin
10767	hbs1l	HBS1-like (S. cerevisiae)
445815	akap2	A kinase (PRKA) anchor protein 2; paralemmin 2; PALM2-AKAP2 readthrough transcript
445815	PALM2-AKAP2	A kinase (PRKA) anchor protein 2; paralemmin 2; PALM2-AKAP2 readthrough transcript
445815	PALM2	A kinase (PRKA) anchor protein 2; paralemmin 2; PALM2-AKAP2 readthrough transcript
51263	MRPL30	mitochondrial ribosomal protein L30
653129	PTPN20B	protein tyrosine phosphatase, non-receptor type 20B; protein tyrosine phosphatase, non-receptor type 20A
653129	PTPN20A	protein tyrosine phosphatase, non-receptor type 20B; protein tyrosine phosphatase, non-receptor type 20A
3248	HPGD	hydroxyprostaglandin dehydrogenase 15-(NAD)
9581	PREPL	prolyl endopeptidase-like
10765	LOC100133760	similar to Jumonji, AT rich interactive domain 1B (RBP2-like); lysine (K)-specific demethylase 5B
10765	KDM5B	similar to Jumonji, AT rich interactive domain 1B (RBP2-like); lysine (K)-specific demethylase 5B
10972	tmed10	transmembrane emp24-like trafficking protein 10 (yeast)
5311	Pkd2	polycystic kidney disease 2 (autosomal dominant)
220202	Atoh7	atonal homolog 7 (Drosophila)
5108	pcm1	pericentriolar material 1
10973	ASCC3	activating signal cointegrator 1 complex subunit 3
969	CD69	CD69 molecule
63947	Dmrtc1b	DMRT-like family C1B; DMRT-like family C1
63947	DMRTC1	DMRT-like family C1B; DMRT-like family C1
23678	SGK3	serum/glucocorticoid regulated kinase family, member 3
10979	Fermt2	fermitin family homolog 2 (Drosophila)
1607	DGKB	diacylglycerol kinase, beta 90kDa
8200	GDF5	growth differentiation factor 5
961	CD47	CD47 molecule
1605	DAG1	dystroglycan 1 (dystrophin-associated glycoprotein 1)
83595	Sox7	SRY (sex determining region Y)-box 7
8204	NRIP1	nuclear receptor interacting protein 1
55254	Tmem39a	transmembrane protein 39A
27148	STK36	serine/threonine kinase 36, fused homolog (Drosophila)
5308	pitx2	paired-like homeodomain 2
5306	pitpna	phosphatidylinositol transfer protein, alpha
284443	ZNF493	zinc finger protein 493
8483	CILP	cartilage intermediate layer protein, nucleotide pyrophosphohydrolase
7562	ZNF708	zinc finger protein 708
57472	CNOT6	CCR4-NOT transcription complex, subunit 6
285600	C5orf36	chromosome 5 open reading frame 36
8082	sspN	sarcospan (Kras oncogene-associated gene)
950	scarb2	scavenger receptor class B, member 2
91373	Uap1l1	UDP-N-acteylglucosamine pyrophosphorylase 1-like 1
285605	LOC729839	similar to DTW domain containing 2; DTW domain containing 2
285605	dtwd2	similar to DTW domain containing 2; DTW domain containing 2
205428	C3orf58	chromosome 3 open reading frame 58
8473	Ogt	O-linked N-acetylglucosamine (GlcNAc) transferase (UDP-N-acetylglucosamine:polypeptide-N-acetylglucosaminyl transferase)
84068	slc10a7	solute carrier family 10 (sodium/bile acid cotransporter family), member 7
9334	B4galt5	UDP-Gal:betaGlcNAc beta 1,4- galactosyltransferase, polypeptide 5
9337	cnot8	CCR4-NOT transcription complex, subunit 8
7367	UGT2B17	UDP glucuronosyltransferase 2 family, polypeptide B17
8706	B3galnt1	beta-1,3-N-acetylgalactosaminyltransferase 1 (globoside blood group)
2137	extl3	exostoses (multiple)-like 3
54809	SAMD9	sterile alpha motif domain containing 9
4040	LRP6	low density lipoprotein receptor-related protein 6
202151	Ranbp3l	RAN binding protein 3-like
399979	SNX19	sorting nexin 19
2742	Glra2	glycine receptor, alpha 2
131474	Chchd4	coiled-coil-helix-coiled-coil-helix domain containing 4
55432	YOD1	YOD1 OTU deubiquinating enzyme 1 homolog (S. cerevisiae)
3684	ITGAM	integrin, alpha M (complement component 3 receptor 3 subunit)
10294	Dnaja2	DnaJ (Hsp40) homolog, subfamily A, member 2
55435	AP1AR	chromosome 4 open reading frame 16
10299	2006-03-01	membrane-associated ring finger (C3HC4) 6
55022	PID1	phosphotyrosine interaction domain containing 1
54812	AFTPH	aftiphilin
54816	ZNF280D	zinc finger protein 280D
132321	c4orf33	chromosome 4 open reading frame 33
54627	KIAA1383	KIAA1383
9354	ube4a	ubiquitination factor E4A (UFD2 homolog, yeast)
54629	Fam63b	family with sequence similarity 63, member B
6293	VPS52	vacuolar protein sorting 52 homolog (S. cerevisiae)
8939	FUBP3	far upstream element (FUSE) binding protein 3
3690	ITGB3	integrin, beta 3 (platelet glycoprotein IIIa, antigen CD61)
113263	glcci1	glucocorticoid induced transcript 1
2752	GLUL	glutamate-ammonia ligase (glutamine synthetase)
399967	PATE2	prostate and testis expressed 2
79695	GALNT12	UDP-N-acetyl-alpha-D-galactosamine:polypeptide N-acetylgalactosaminyltransferase 12 (GalNAc-T12)
9541	cir1	corepressor interacting with RBPJ
166379	BBS12	Bardet-Biedl syndrome 12
1617	DAZ3	deleted in azoospermia 1; deleted in azoospermia 3; deleted in azoospermia 2; deleted in azoospermia 4
1617	DAZ4	deleted in azoospermia 1; deleted in azoospermia 3; deleted in azoospermia 2; deleted in azoospermia 4
1617	DAZ1	deleted in azoospermia 1; deleted in azoospermia 3; deleted in azoospermia 2; deleted in azoospermia 4
1617	DAZ2	deleted in azoospermia 1; deleted in azoospermia 3; deleted in azoospermia 2; deleted in azoospermia 4
255252	Lrrc57	leucine rich repeat containing 57
79899	Prr5l	proline rich 5 like
1618	dazl	deleted in azoospermia-like
4026	lpp	LIM domain containing preferred translocation partner in lipoma
81615	TMEM163	transmembrane protein 163
54822	TRPM7	transient receptor potential cation channel, subfamily M, member 7
79018	C17orf39	chromosome 17 open reading frame 39
6016	Rit1	Ras-like without CAAX 1
8293	SERF1A	small EDRK-rich factor 1A (telomeric); small EDRK-rich factor 1B (centromeric)
8293	SERF1B	small EDRK-rich factor 1A (telomeric); small EDRK-rich factor 1B (centromeric)
81617	CAB39L	calcium binding protein 39-like
166824	rassf6	Ras association (RalGDS/AF-6) domain family member 6
11149	Bves	blood vessel epicardial substance
56985	c17orf48	chromosome 17 open reading frame 48
9365	KL	klotho
9805	SCRN1	secernin 1
114800	CCDC85A	coiled-coil domain containing 85A
6281	S100A10	S100 calcium binding protein A10
9771	RAPGEF5	Rap guanine nucleotide exchange factor (GEF) 5
63982	Ano3	anoctamin 3
3696	ITGB8	integrin, beta 8
23429	RYBP	RING1 and YY1 binding protein
139285	Fam123b	family with sequence similarity 123B
1646	akr1c2	aldo-keto reductase family 1, member C2 (dihydrodiol dehydrogenase 2; bile acid binding protein; 3-alpha hydroxysteroid dehydrogenase, type III)
6001	Rgs10	regulator of G-protein signaling 10
9169	SFRS2IP	splicing factor, arginine/serine-rich 2, interacting protein
4018	LPA	lipoprotein, Lp(a)
79029	SPATA5L1	spermatogenesis associated 5-like 1
54602	NDFIP2	Nedd4 family interacting protein 2
53344	CHIC1	cysteine-rich hydrophobic domain 1
797	Calcb	calcitonin-related polypeptide beta
192670	EIF2C4	eukaryotic translation initiation factor 2C, 4
163590	TOR1AIP2	torsin A interacting protein 2
9373	plaa	phospholipase A2-activating protein
9567	GTPBP1	GTP binding protein 1
140803	TRPM6	transient receptor potential cation channel, subfamily M, member 6
3021	LOC440926	H3 histone, family 3B (H3.3B); H3 histone, family 3A pseudogene; H3 histone, family 3A; similar to H3 histone, family 3B; similar to histone H3.3B
3021	h3f3a	H3 histone, family 3B (H3.3B); H3 histone, family 3A pseudogene; H3 histone, family 3A; similar to H3 histone, family 3B; similar to histone H3.3B
3021	LOC644914	H3 histone, family 3B (H3.3B); H3 histone, family 3A pseudogene; H3 histone, family 3A; similar to H3 histone, family 3B; similar to histone H3.3B
3021	LOC728914	H3 histone, family 3B (H3.3B); H3 histone, family 3A pseudogene; H3 histone, family 3A; similar to H3 histone, family 3B; similar to histone H3.3B
3021	H3f3b	H3 histone, family 3B (H3.3B); H3 histone, family 3A pseudogene; H3 histone, family 3A; similar to H3 histone, family 3B; similar to histone H3.3B
9559	Vps26a	vacuolar protein sorting 26 homolog A (S. pombe)
9767	PHF16	PHD finger protein 16
993	CDC25A	cell division cycle 25 homolog A (S. pombe)
9765	ZFYVE16	zinc finger, FYVE domain containing 16
11126	CD160	CD160 molecule
83543	aif1l	allograft inflammatory factor 1-like
55015	prpf39	PRP39 pre-mRNA processing factor 39 homolog (S. cerevisiae)
54800	KLHL24	kelch-like 24 (Drosophila)
79646	PANK3	pantothenate kinase 3
55709	KBTBD4	kelch repeat and BTB (POZ) domain containing 4
786	CACNG1	calcium channel, voltage-dependent, gamma subunit 1
23200	Atp11b	ATPase, class VI, type 11B
53335	BCL11A	B-cell CLL/lymphoma 11A (zinc finger protein)
9829	DNAJC6	DnaJ (Hsp40) homolog, subfamily C, member 6
2911	GRM1	glutamate receptor, metabotropic 1
112609	MRAP2	melanocortin 2 receptor accessory protein 2
9792	SERTAD2	SERTA domain containing 2
9107	MTMR6	myotubularin related protein 6
56158	TEX12	testis expressed 12
80143	SIKE1	suppressor of IKK epsilon
23408	SIRT5	sirtuin (silent mating type information regulation 2 homolog) 5 (S. cerevisiae)
130497	Osr1	odd-skipped related 1 (Drosophila)
9508	Adamts3	ADAM metallopeptidase with thrombospondin type 1 motif, 3
145447	ABHD12B	abhydrolase domain containing 12B
54852	Paqr5	progestin and adipoQ receptor family member V
9502	XAGE2B	X antigen family, member 2B; X antigen family, member 2
9502	XAGE2	X antigen family, member 2B; X antigen family, member 2
79657	rpap3	RNA polymerase II associated protein 3
23210	JMJD6	jumonji domain containing 6
777	CACNA1E	calcium channel, voltage-dependent, R type, alpha 1E subunit
1850	DUSP8	dual specificity phosphatase 8
23219	Fbxo28	F-box protein 28
1854	dut	deoxyuridine triphosphatase
56952	PRTFDC1	phosphoribosyl transferase domain containing 1
1653	DDX1	DEAD (Asp-Glu-Ala-Asp) box polypeptide 1
9113	lats1	LATS, large tumor suppressor, homolog 1 (Drosophila)
55703	Polr3b	polymerase (RNA) III (DNA directed) polypeptide B
23608	MKRN1	makorin ring finger protein pseudogene 6; makorin ring finger protein 1
23608	MKRN9P	makorin ring finger protein pseudogene 6; makorin ring finger protein 1
23414	Zfpm2	zinc finger protein, multitype 2
221981	THSD7A	thrombospondin, type I, domain containing 7A
150786	LOC150786	RAB6C, member RAS oncogene family; RAB6A, member RAS oncogene family; hypothetical LOC100130819; RAB6C-like
150786	RAB6A	RAB6C, member RAS oncogene family; RAB6A, member RAS oncogene family; hypothetical LOC100130819; RAB6C-like
150786	RAB6C	RAB6C, member RAS oncogene family; RAB6A, member RAS oncogene family; hypothetical LOC100130819; RAB6C-like
150786	LOC100130819	RAB6C, member RAS oncogene family; RAB6A, member RAS oncogene family; hypothetical LOC100130819; RAB6C-like
9782	MATR3	matrin 3
8989	trpa1	transient receptor potential cation channel, subfamily A, member 1
163351	Gbp6	guanylate binding protein family, member 6
79664	NARG2	NMDA receptor regulated 2
80759	KHDC1L	KH homology domain containing 1; hypothetical protein LOC100129128
80759	KHDC1	KH homology domain containing 1; hypothetical protein LOC100129128
9848	MFAP3L	microfibrillar-associated protein 3-like
9849	ZNF518A	zinc finger protein 518A
54829	aspn	asporin
80119	PIF1	PIF1 5'-to-3' DNA helicase homolog (S. cerevisiae)
4901	Nrl	neural retina leucine zipper
6045	rnf2	ring finger protein 2
9852	EPM2AIP1	EPM2A (laforin) interacting protein 1
6046	BRD2	bromodomain containing 2
6049	RNF6	ring finger protein (C3H2C3 type) 6
3078	Cfhr1	complement factor H-related 1
442247	Rfpl4b	ret finger protein-like 4B
4908	NTF3	neurotrophin 3
4907	NT5E	5'-nucleotidase, ecto (CD73)
79660	PPP1R3B	protein phosphatase 1, regulatory (inhibitor) subunit 3B
3075	CFH	complement factor H
6041	RNASEL	ribonuclease L (2',5'-oligoisoadenylate synthetase-dependent)
80760	itih5	inter-alpha (globulin) inhibitor H5
3673	ITGA2	integrin, alpha 2 (CD49B, alpha 2 subunit of VLA-2 receptor)
2730	GCLM	glutamate-cysteine ligase, modifier subunit
9837	Gins1	GINS complex subunit 1 (Psf1 homolog)
759	CA1	carbonic anhydrase I
116135	LRRC3B	leucine rich repeat containing 3B
60526	C2orf43	chromosome 2 open reading frame 43
29057	FAM156A	family with sequence similarity 156, member A; family with sequence similarity 156, member B
29057	FAM156B	family with sequence similarity 156, member A; family with sequence similarity 156, member B
6038	Rnase4	ribonuclease, RNase A family, 4
9516	LITAF	lipopolysaccharide-induced TNF factor
4915	NTRK2	neurotrophic tyrosine kinase, receptor, type 2
145282	MIPOL1	mirror-image polydactyly 1
158399	Znf483	zinc finger protein 483
2533	FYB	FYN binding protein (FYB-120/130)
4208	MEF2C	myocyte enhancer factor 2C
7752	ZNF200	zinc finger protein 200
1193	CLIC2	chloride intracellular channel 2
5733	PTGER3	prostaglandin E receptor 3 (subtype EP3)
9863	MAGI2	membrane associated guanylate kinase, WW and PDZ domain containing 2
54499	tmco1	transmembrane and coiled-coil domains 1
80209	C13orf23	chromosome 13 open reading frame 23
4610	Mycl1	v-myc myelocytomatosis viral oncogene homolog 1, lung carcinoma derived (avian)
65055	REEP1	receptor accessory protein 1
7068	thrB	thyroid hormone receptor, beta (erythroblastic leukemia viral (v-erb-a) oncogene homolog 2, avian)
4211	MEIS1	Meis homeobox 1
3920	lamp2	lysosomal-associated membrane protein 2
7066	Thpo	thrombopoietin
65059	Raph1	Ras association (RalGDS/AF-6) and pleckstrin homology domains 1
253935	ANGPTL5	angiopoietin-like 5
55758	Rcor3	REST corepressor 3
4214	MAP3K1	mitogen-activated protein kinase kinase kinase 1
7743	ZNF189	zinc finger protein 189
1588	CYP19A1	cytochrome P450, family 19, subfamily A, polypeptide 1
55751	tmem184c	transmembrane protein 184C
1594	CYP27B1	cytochrome P450, family 27, subfamily B, polypeptide 1
9867	pja2	praja ring finger 2
80218	naa50	N-acetyltransferase 13 (GCN5-related)
55553	Sox6	SRY (sex determining region Y)-box 6
7075	Tie1	tyrosine kinase with immunoglobulin-like and EGF-like domains 1
7074	tiam1	T-cell lymphoma invasion and metastasis 1
56929	FEM1C	fem-1 homolog c (C. elegans)
6602	SMARCD1	SWI/SNF related, matrix associated, actin dependent regulator of chromatin, subfamily d, member 1
3910	LAMA4	laminin, alpha 4
7078	TIMP3	TIMP metallopeptidase inhibitor 3
6605	Smarce1	SWI/SNF related, matrix associated, actin dependent regulator of chromatin, subfamily e, member 1
9880	ZBTB39	zinc finger and BTB domain containing 39
440107	PLEKHG7	pleckstrin homology domain containing, family G (with RhoGef domain) member 7
54680	ZNHIT6	zinc finger, HIT type 6
54884	retsat	retinol saturase (all-trans-retinol 13,14-reductase)
54888	nsun2	NOL1/NOP2/Sun domain family, member 2
9882	TBC1D4	TBC1 domain family, member 4
9883	POM121	POM121 membrane glycoprotein (rat)
348235	SKA2	family with sequence similarity 33, member A; similar to Spindle and kinetochore-associated protein 2
253559	CADM2	cell adhesion molecule 2
253558	LCLAT1	lysocardiolipin acyltransferase 1
221395	Gpr116	G protein-coupled receptor 116
23119	Hic2	hypermethylated in cancer 2
7049	Tgfbr3	transforming growth factor, beta receptor III
220929	ZNF438	zinc finger protein 438
7048	Tgfbr2	transforming growth factor, beta receptor II (70/80kDa)
23394	ADNP	activity-dependent neuroprotector homeobox
7047	TGM4	transglutaminase 4 (prostate)
7046	tgfbr1	transforming growth factor, beta receptor 1
55529	Tmem55a	transmembrane protein 55A
7045	tgfbi	transforming growth factor, beta-induced, 68kDa
49854	ZNF295	zinc finger protein 295
4092	SMAD7	SMAD family member 7
3730	KAL1	Kallmann syndrome 1 sequence
65267	WNK3	WNK lysine deficient protein kinase 3
253959	ralgapa1	GTPase activating Rap/RanGAP domain-like 1
65265	c8orf33	chromosome 8 open reading frame 33
10314	lancl1	LanC lantibiotic synthetase component C-like 1 (bacterial)
3738	kcna3	potassium voltage-gated channel, shaker-related subfamily, member 3
130399	ACVR1C	activin A receptor, type IC
161823	adal	adenosine deaminase-like
80204	fbxo11	F-box protein 11
353322	Ankrd37	ankyrin repeat domain 37
136319	mtpn	myotrophin; leucine zipper protein 6
136319	LUZP6	myotrophin; leucine zipper protein 6
57758	scube2	signal peptide, CUB domain, EGF-like 2
283807	FBXL22	F-box and leucine-rich repeat protein 22
55532	slc30a10	solute carrier family 30, member 10
114884	OSBPL10	oxysterol binding protein-like 10
4629	MYH11	myosin, heavy chain 11, smooth muscle
7058	thbs2	thrombospondin 2
7057	Thbs1	thrombospondin 1
55785	Fgd6	FYVE, RhoGEF and PH domain containing 6
4857	NOVA1	neuro-oncological ventral antigen 1
55781	RIOK2	RIO kinase 2 (yeast)
257397	TAB3	mitogen-activated protein kinase kinase kinase 7 interacting protein 3
11221	Dusp10	dual specificity phosphatase 10
64151	NCAPG	non-SMC condensin I complex, subunit G
23171	GPD1L	glycerol-3-phosphate dehydrogenase 1-like
9073	Cldn8	claudin 8
10389	SCML2	sex comb on midleg-like 2 (Drosophila)
23175	lpin1	lipin 1
10384	Btn3a3	butyrophilin, subfamily 3, member A3
9076	CLDN1	claudin 1
166336	prickle2	prickle homolog 2 (Drosophila)
23177	Cep68	centrosomal protein 68kDa
54664	tmem106b	transmembrane protein 106B
285386	tprg1	tumor protein p63 regulated 1
55500	etnk1	ethanolamine kinase 1
4076	Caprin1	cell cycle associated protein 1
153222	C5orf41	chromosome 5 open reading frame 41
11234	HPS5	Hermansky-Pudlak syndrome 5
30849	PIK3R4	phosphoinositide-3-kinase, regulatory subunit 4
11231	SEC63	SEC63 homolog (S. cerevisiae)
23365	ARHGEF12	Rho guanine nucleotide exchange factor (GEF) 12
254048	ubn2	ubinuclein 2
9710	KIAA0355	KIAA0355
23164	LOC729143	myosin phosphatase Rho interacting protein; similar to Myosin phosphatase Rho-interacting protein (Rho-interacting protein 3) (M-RIP) (RIP3) (p116Rip)
23164	Mprip	myosin phosphatase Rho interacting protein; similar to Myosin phosphatase Rho-interacting protein (Rho-interacting protein 3) (M-RIP) (RIP3) (p116Rip)
3954	LETM1	leucine zipper-EF-hand containing transmembrane protein 1
3953	LEPR	leptin receptor
5506	Ppp1r3a	protein phosphatase 1, regulatory (inhibitor) subunit 3A
65005	mRpL9	mitochondrial ribosomal protein L9
4646	myo6	myosin VI
64168	NECAB1	N-terminal EF-hand calcium binding protein 1
5509	PPP1R3D	protein phosphatase 1, regulatory (inhibitor) subunit 3D
143689	PIWIL4	piwi-like 4 (Drosophila)
4645	LOC441420	similar to acetyl-Coenzyme A acyltransferase 2 (mitochondrial 3-oxoacyl-Coenzyme A thiolase); similar to KIAA1119 protein; myosin VB
4645	LOC392335	similar to acetyl-Coenzyme A acyltransferase 2 (mitochondrial 3-oxoacyl-Coenzyme A thiolase); similar to KIAA1119 protein; myosin VB
4645	MYO5B	similar to acetyl-Coenzyme A acyltransferase 2 (mitochondrial 3-oxoacyl-Coenzyme A thiolase); similar to KIAA1119 protein; myosin VB
84451	KIAA1804	mixed lineage kinase 4
4879	nppb	natriuretic peptide precursor B
3709	ITPR2	inositol 1,4,5-triphosphate receptor, type 2
3508	IGHMBP2	immunoglobulin mu binding protein 2
23358	usp24	ubiquitin specific peptidase 24
9722	nos1ap	nitric oxide synthase 1 (neuronal) adaptor protein
51654	CDK5RAP1	CDK5 regulatory subunit associated protein 1
57095	c1orf128	chromosome 1 open reading frame 128
400961	Paip2b	poly(A) binding protein interacting protein 2B
92106	oxnad1	oxidoreductase NAD-binding domain containing 1
57787	Mark4	MAP/microtubule affinity-regulating kinase 4
4052	Ltbp1	latent transforming growth factor beta binding protein 1
84465	Megf11	multiple EGF-like-domains 11
7957	EPM2A	epilepsy, progressive myoclonus type 2A, Lafora disease (laforin)
9734	hdac9	histone deacetylase 9
4481	Msr1	macrophage scavenger receptor 1
7764	ZNF217	zinc finger protein 217
55778	Znf839	zinc finger protein 839
286499	FAM133A	family with sequence similarity 133, member A
11217	akap2	A kinase (PRKA) anchor protein 2; paralemmin 2; PALM2-AKAP2 readthrough transcript
11217	PALM2-AKAP2	A kinase (PRKA) anchor protein 2; paralemmin 2; PALM2-AKAP2 readthrough transcript
11217	PALM2	A kinase (PRKA) anchor protein 2; paralemmin 2; PALM2-AKAP2 readthrough transcript
404636	FAM45A	family with sequence similarity 45, member A
92935	MARS2	methionyl-tRNA synthetase 2, mitochondrial
4487	Msx1	msh homeobox 1
5530	ppp3ca	protein phosphatase 3 (formerly 2B), catalytic subunit, alpha isoform
9728	secisbp2l	SECIS binding protein 2-like
7099	TLR4	toll-like receptor 4
4060	LUM	lumican
91893	Fdxacb1	ferredoxin-fold anticodon binding domain containing 1
7757	znf208	zinc finger protein 208
137695	TMEM68	transmembrane protein 68
30837	socs7	suppressor of cytokine signaling 7
57575	PCDH10	protocadherin 10
8535	cbx4	chromobox homolog 4 (Pc class homolog, Drosophila)
84935	c13orf33	chromosome 13 open reading frame 33
203523	ZNF449	zinc finger protein 449
374900	znf568	zinc finger protein 568
84002	b3gnt5	UDP-GlcNAc:betaGal beta-1,3-N-acetylglucosaminyltransferase 5
1389	CREBL2	cAMP responsive element binding protein-like 2
339287	Msl1	male-specific lethal 1 homolog (Drosophila)
25827	Fbxl2	F-box and leucine-rich repeat protein 2
57037	ANKMY2	ankyrin repeat and MYND domain containing 2
6418	set	SET nuclear oncogene; similar to SET translocation
6418	LOC646817	SET nuclear oncogene; similar to SET translocation
57570	trmt5	TRM5 tRNA methyltransferase 5 homolog (S. cerevisiae)
57573	ZNF471	zinc finger protein 471
130507	UBR3	ubiquitin protein ligase E3 component n-recognin 3 (putative)
64744	SMAP2	small ArfGAP2
84946	LOC100128319	similar to putative protein STRF7; LTV1 homolog (S. cerevisiae)
84946	LTV1	similar to putative protein STRF7; LTV1 homolog (S. cerevisiae)
57565	KLHL14	kelch-like 14 (Drosophila)
360023	Zbtb41	zinc finger and BTB domain containing 41
55197	Rprd1a	regulation of nuclear pre-mRNA domain containing 1A
51230	phf20	PHD finger protein 20
55196	C12orf35	chromosome 12 open reading frame 35
51231	VRK3	vaccinia related kinase 3
27127	SMC1B	structural maintenance of chromosomes 1B
51232	Crim1	cysteine rich transmembrane BMP regulator 1 (chordin-like)
55193	pbrm1	polybromo 1
92999	ZBTB47	zinc finger and BTB domain containing 47
64327	LMBR1	limb region 1 homolog (mouse)
27123	DKK2	dickkopf homolog 2 (Xenopus laevis)
6695	Spock1	sparc/osteonectin, cwcv and kazal-like domains proteoglycan (testican) 1
5937	RBMS1	RNA binding motif, single stranded interacting protein 1
8538	BARX2	BARX homeobox 2
10149	GPR64	G protein-coupled receptor 64
619279	ZNF704	zinc finger protein 704
26984	SEC22A	SEC22 vesicle trafficking protein homolog A (S. cerevisiae)
10144	Fam13a	family with sequence similarity 13, member A
7556	ZNF10	zinc finger protein 10
64321	Sox17	SRY (sex determining region Y)-box 17
5142	Pde4b	phosphodiesterase 4B, cAMP-specific (phosphodiesterase E4 dunce homolog, Drosophila)
342035	GLDN	gliomedin
51201	ZDHHC2	zinc finger, DHHC-type containing 2
57054	DAZ3	deleted in azoospermia 1; deleted in azoospermia 3; deleted in azoospermia 2; deleted in azoospermia 4
57054	DAZ4	deleted in azoospermia 1; deleted in azoospermia 3; deleted in azoospermia 2; deleted in azoospermia 4
57054	DAZ1	deleted in azoospermia 1; deleted in azoospermia 3; deleted in azoospermia 2; deleted in azoospermia 4
57054	DAZ2	deleted in azoospermia 1; deleted in azoospermia 3; deleted in azoospermia 2; deleted in azoospermia 4
10521	DDX17	DEAD (Asp-Glu-Ala-Asp) box polypeptide 17
51029	PPPDE1	PPPDE peptidase domain containing 1
10520	ZNF211	zinc finger protein 211
57055	DAZ3	deleted in azoospermia 1; deleted in azoospermia 3; deleted in azoospermia 2; deleted in azoospermia 4
57055	DAZ4	deleted in azoospermia 1; deleted in azoospermia 3; deleted in azoospermia 2; deleted in azoospermia 4
57055	DAZ1	deleted in azoospermia 1; deleted in azoospermia 3; deleted in azoospermia 2; deleted in azoospermia 4
57055	DAZ2	deleted in azoospermia 1; deleted in azoospermia 3; deleted in azoospermia 2; deleted in azoospermia 4
10943	MSL3	male-specific lethal 3 homolog (Drosophila)
55166	Cenpq	centromere protein Q
5565	PRKAB2	protein kinase, AMP-activated, beta 2 non-catalytic subunit
1130	LYST	lysosomal trafficking regulator
5562	PRKAA1	protein kinase, AMP-activated, alpha 1 catalytic subunit
5139	PDE3A	phosphodiesterase 3A, cGMP-inhibited
84908	fam136a	family with sequence similarity 136, member A
285521	cox18	COX18 cytochrome c oxidase assembly homolog (S. cerevisiae)
26148	C10orf12	chromosome 10 open reading frame 12
5962	rdx	radixin
91452	acbd5	acyl-Coenzyme A binding domain containing 5
84924	ZNF566	zinc finger protein 566
57542	KLHDC5	kelch domain containing 5
23592	LEMD3	LEM domain containing 3
4436	Msh2	mutS homolog 2, colon cancer, nonpolyposis type 1 (E. coli)
494551	Wee2	WEE1 homolog 2 (S. pombe)
129685	TAF8	TAF8 RNA polymerase II, TATA box binding protein (TBP)-associated factor, 43kDa
6667	sp1	Sp1 transcription factor
55173	mrps10	mitochondrial ribosomal protein S10
25814	atxn10	ataxin 10
27303	RBMS3	RNA binding motif, single stranded interacting protein
23187	PHLDB1	pleckstrin homology-like domain, family B, member 1
51605	TRMT6	tRNA methyltransferase 6 homolog (S. cerevisiae)
152006	Rnf38	ring finger protein 38
10938	EHD1	EH-domain containing 1
10935	prdx3	peroxiredoxin 3
6672	Sp100	SP100 nuclear antigen
91445	RNF185	ring finger protein 185
85021	Reps1	RALBP1 associated Eps domain containing 1
10125	RASGRP1	RAS guanyl releasing protein 1 (calcium and DAG-regulated)
285175	UNC80	chromosome 2 open reading frame 21
6657	SOX2	SRY (sex determining region Y)-box 2
6655	SOS2	son of sevenless homolog 2 (Drosophila)
64770	CCDC14	coiled-coil domain containing 14
1147	CHUK	conserved helix-loop-helix ubiquitous kinase
5780	Ptpn9	protein tyrosine phosphatase, non-receptor type 9
26512	INTS6	integrator complex subunit 6
7706	TRIM25	tripartite motif-containing 25
54454	atad2b	ATPase family, AAA domain containing 2B
389421	Lin28b	lin-28 homolog B (C. elegans)
245711	SPDYA	protein phosphatase 1, catalytic subunit, beta isoform; speedy homolog A (Xenopus laevis)
245711	PPP1CB	protein phosphatase 1, catalytic subunit, beta isoform; speedy homolog A (Xenopus laevis)
64779	MTHFSD	methenyltetrahydrofolate synthetase domain containing
266812	NAP1L5	nucleosome assembly protein 1-like 5
57530	cgn	cingulin
254251	LCORL	ligand dependent nuclear receptor corepressor-like
115265	DDIT4L	DNA-damage-inducible transcript 4-like
22936	ELL2	elongation factor, RNA polymerase II, 2
168451	thap5	THAP domain containing 5
388	RHOB	ras homolog gene family, member B
91433	RCCD1	RCC1 domain containing 1
6660	SOX5	SRY (sex determining region Y)-box 5
7903	ST8SIA4	ST8 alpha-N-acetyl-neuraminide alpha-2,8-sialyltransferase 4
84245	mri1	methylthioribose-1-phosphate isomerase homolog (S. cerevisiae)
7905	REEP5	receptor accessory protein 5
5581	Prkce	protein kinase C, epsilon
84645	C22orf23	chromosome 22 open reading frame 23
51059	fam135b	family with sequence similarity 135, member B
57733	Gba3	glucosidase, beta, acid 3 (cytosolic)
57730	LOC730658	similar to KIAA1641; similar to ankyrin repeat domain 26; ankyrin repeat domain 36B
57730	LOC100133939	similar to KIAA1641; similar to ankyrin repeat domain 26; ankyrin repeat domain 36B
57730	ANKRD36B	similar to KIAA1641; similar to ankyrin repeat domain 26; ankyrin repeat domain 36B
341640	FREM2	FRAS1 related extracellular matrix protein 2
57526	Pcdh19	protocadherin 19
7504	XK	X-linked Kx blood group (McLeod syndrome)
57524	CASKIN1	CASK interacting protein 1
22948	cct5	chaperonin containing TCP1, subunit 5 (epsilon)
54462	FAM190B	KIAA1128
379	ARL4D	ADP-ribosylation factor-like 4D
26118	WSB1	WD repeat and SOCS box-containing 1
5979	RET	ret proto-oncogene
51479	Ankfy1	ankyrin repeat and FYVE domain containing 1
400506	c16orf88	chromosome 16 open reading frame 88
353189	SLCO4C1	solute carrier organic anion transporter family, member 4C1
10100	Tspan2	tetraspanin 2
84239	ATP13A4	ATPase type 13A4
51050	pi15	peptidase inhibitor 15
1140	Chrnb1	cholinergic receptor, nicotinic, beta 1 (muscle)
56681	sar1a	SAR1 homolog A (S. cerevisiae)
51474	LIMA1	LIM domain and actin binding 1
5592	PRKG1	protein kinase, cGMP-dependent, type I
5594	MAPK1	mitogen-activated protein kinase 1
64750	SMURF2	SMAD specific E3 ubiquitin protein ligase 2
57700	Fam160b1	family with sequence similarity 160, member B1
91057	CCDC34	coiled-coil domain containing 34
6634	snrpd3	small nuclear ribonucleoprotein D3 polypeptide 18kDa
84656	glyr1	cytokine-like nuclear factor n-pac
57511	COG6	component of oligomeric golgi complex 6
57514	ARHGAP31	Cdc42 GTPase-activating protein
64756	Atpaf1	ATP synthase mitochondrial F1 complex assembly factor 1
25842	Asf1a	ASF1 anti-silencing function 1 homolog A (S. cerevisiae)
254228	Fam26e	family with sequence similarity 26, member E
8793	TNFRSF10D	tumor necrosis factor receptor superfamily, member 10d, decoy with truncated death domain
8795	tnfrsf10b	tumor necrosis factor receptor superfamily, member 10b
25843	MOBKL3	MOB1, Mps One Binder kinase activator-like 3 (yeast)
55970	GNG12	guanine nucleotide binding protein (G protein), gamma 12
6641	SNTB1	syntrophin, beta 1 (dystrophin-associated protein A1, 59kDa, basic component 1)
10905	MAN1A2	mannosidase, alpha, class 1A, member 2
84263	hsdl2	hydroxysteroid dehydrogenase like 2
84662	Glis2	GLIS family zinc finger 2
170063	CXorf22	chromosome X open reading frame 22
257313	Uts2d	urotensin 2 domain containing
57718	PPP4R4	protein phosphatase 4, regulatory subunit 4
5996	RGS1	regulator of G-protein signaling 1
25852	armc8	armadillo repeat containing 8
356	FASLG	Fas ligand (TNF superfamily, member 6)
6428	SFRS3	splicing factor, arginine/serine-rich 3
1355	COX15	COX15 homolog, cytochrome c oxidase assembly protein (yeast)
403314	APOBEC4	apolipoprotein B mRNA editing enzyme, catalytic polypeptide-like 4 (putative)
84251	Sgip1	SH3-domain GRB2-like (endophilin) interacting protein 1
403313	PPAPDC2	phosphatidic acid phosphatase type 2 domain containing 2
8880	FUBP1	far upstream element (FUSE) binding protein 1
127253	TYW3	tRNA-yW synthesizing protein 3 homolog (S. cerevisiae)
6774	Stat3	signal transducer and activator of transcription 3 (acute-phase response factor)
23512	SUZ12	suppressor of zeste 12 homolog (Drosophila)
10892	MALT1	mucosa associated lymphoid tissue lymphoma translocation gene 1
800	CALD1	caldesmon 1
127255	Lrriq3	leucine-rich repeats and IQ motif containing 3
1317	SLC31A1	solute carrier family 31 (copper transporters), member 1
1316	klf6	Kruppel-like factor 6
57205	ATP10D	ATPase, class V, type 10D
8323	FZD6	frizzled homolog 6 (Drosophila)
2857	GPR34	G protein-coupled receptor 34
11097	NUPL2	nucleoporin like 2
10611	PDLIM5	PDZ and LIM domain 5
605	BCL7A	B-cell CLL/lymphoma 7A
127262	TPRG1L	tumor protein p63 regulated 1-like
387694	Sh2d4b	SH2 domain containing 4B
5223	pgam1	phosphoglycerate mutase 1 (brain)
6785	ELOVL4	elongation of very long chain fatty acids (FEN1/Elo2, SUR4/Elo3, yeast)-like 4
8874	Arhgef7	Rho guanine nucleotide exchange factor (GEF) 7
79718	TBL1XR1	transducin (beta)-like 1 X-linked receptor 1
23506	KIAA0240	KIAA0240
441518	FAM127C	family with sequence similarity 127, member C; hypothetical LOC100128949
441518	LOC100128949	family with sequence similarity 127, member C; hypothetical LOC100128949
1326	MAP3K8	mitogen-activated protein kinase kinase kinase 8
158234	RG9MTD3	RNA (guanine-9-) methyltransferase domain containing 3
23508	ttc9	tetratricopeptide repeat domain 9
26002	MOXD1	monooxygenase, DBH-like 1
6364	CCL20	chemokine (C-C motif) ligand 20
59352	LGR6	leucine-rich repeat-containing G protein-coupled receptor 6
6367	CCL22	chemokine (C-C motif) ligand 22
135152	b3gat2	beta-1,3-glucuronyltransferase 2 (glucuronosyltransferase S)
400	arl1	ADP-ribosylation factor-like 1
11082	Esm1	endothelial cell-specific molecule 1
5217	pfn2	profilin 2
824	CAPN2	calpain 2, (m/II) large subunit
6752	Sstr2	somatostatin receptor 2
8864	PER2	period homolog 2 (Drosophila)
216	aldh1a1	aldehyde dehydrogenase 1 family, member A1
10875	FGL2	fibrinogen-like 2
55113	xkr8	XK, Kell blood group complex subunit-related family, member 8
27086	FOXP1	forkhead box P1
157777	C8orf45	chromosome 8 open reading frame 45
27089	UQCRQ	ubiquinol-cytochrome c reductase, complex III subunit VII, 9.5kDa
138050	HGSNAT	heparan-alpha-glucosaminide N-acetyltransferase
51199	nin	ninein (GSK3B interacting protein)
6375	XCL1	chemokine (C motif) ligand 1
6374	CXCL5	chemokine (C-X-C motif) ligand 5
51194	IPO11	importin 11
6744	SSFA2	sperm specific antigen 2
8857	LOC100133944	Fc fragment of IgG binding protein; similar to IgGFc-binding protein precursor (FcgammaBP) (Fcgamma-binding protein antigen)
8857	FCGBP	Fc fragment of IgG binding protein; similar to IgGFc-binding protein precursor (FcgammaBP) (Fcgamma-binding protein antigen)
55109	AGGF1	angiogenic factor with G patch and FHA domains 1
223	ALDH9A1	aldehyde dehydrogenase 9 family, member A1
10885	Wdr3	WD repeat domain 3
59338	plekha1	pleckstrin homology domain containing, family A (phosphoinositide binding specific) member 1
59339	PLEKHA2	pleckstrin homology domain containing, family A (phosphoinositide binding specific) member 2
55101	ATP5SL	ATP5S-like
1303	col12a1	collagen, type XII, alpha 1
80853	Jhdm1d	jumonji C domain containing histone demethylase 1 homolog D (S. cerevisiae)
1305	COL13A1	collagen, type XIII, alpha 1
118427	OLFM3	olfactomedin 3
429	Ascl1	achaete-scute complex homolog 1 (Drosophila)
182	JAG1	jagged 1 (Alagille syndrome)
5236	pgm1	phosphoglucomutase 1
2820	Gpd2	glycerol-3-phosphate dehydrogenase 2 (mitochondrial)
841	CASP8	caspase 8, apoptosis-related cysteine peptidase
55137	fign	fidgetin
27020	NPTN	neuroplastin
79745	CLIP4	CAP-GLY domain containing linker protein family, member 4
55132	Larp1b	La ribonucleoprotein domain family, member 1B
2252	Fgf7	hypothetical LOC100132771; fibroblast growth factor 7 (keratinocyte growth factor); fibroblast growth factor 7 pseudogene 2
2252	LOC100132771	hypothetical LOC100132771; fibroblast growth factor 7 (keratinocyte growth factor); fibroblast growth factor 7 pseudogene 2
2252	FGF7P2	hypothetical LOC100132771; fibroblast growth factor 7 (keratinocyte growth factor); fibroblast growth factor 7 pseudogene 2
23556	Pign	phosphatidylinositol glycan anchor biosynthesis, class N
846	Casr	calcium-sensing receptor
5910	Rap1gds1	RAP1, GTP-GDP dissociation stimulator 1
255967	PAN3	PAN3 poly(A) specific ribonuclease subunit homolog (S. cerevisiae)
7447	Vsnl1	visinin-like 1
51138	COPS4	COP9 constitutive photomorphogenic homolog subunit 4 (Arabidopsis)
2246	fgf1	fibroblast growth factor 1 (acidic)
2893	GRIA4	glutamate receptor, ionotrophic, AMPA 4
339977	Lrrc66	leucine rich repeat containing 66
7257	Tsnax	translin-associated factor X
57586	Syt13	synaptotagmin XIII
9495	AKAP5	A kinase (PRKA) anchor protein 5
57587	KIAA1430	KIAA1430
6391	sdhC	succinate dehydrogenase complex, subunit C, integral membrane protein, 15kDa
55339	WDR33	WD repeat domain 33
55334	slc39a9	solute carrier family 39 (zinc transporter), member 9
26033	ATRNL1	attractin-like 1
26031	OSBPL3	oxysterol binding protein-like 3
6399	TRAPPC2P1	trafficking protein particle complex 2; trafficking protein particle complex 2 pseudogene 1
6399	TRAPPC2	trafficking protein particle complex 2; trafficking protein particle complex 2 pseudogene 1
60482	SLC5A7	solute carrier family 5 (choline transporter), member 7
5926	ARID4A	AT rich interactive domain 4A (RBP1-like)
64431	ACTR6	ARP6 actin-related protein 6 homolog (yeast)
64432	MRPS25	mitochondrial ribosomal protein S25
2892	Gria3	glutamate receptor, ionotrophic, AMPA 3
23543	RBM9	RNA binding motif protein 9
8626	tp63	tumor protein p63
5921	Rasa1	RAS p21 protein activator (GTPase activating protein) 1
28986	MAGEH1	melanoma antigen family H, 1
56898	bdh2	3-hydroxybutyrate dehydrogenase, type 2
56899	ANKS1B	ankyrin repeat and sterile alpha motif domain containing 1B
10664	CTCF	CCCTC-binding factor (zinc finger protein)
57393	TMEM27	transmembrane protein 27
23742	C15orf2	chromosome 15 open reading frame 2
165679	C3orf57	chromosome 3 open reading frame 57
117584	RFFL	ring finger and FYVE-like domain containing 1
26045	Lrrtm2	leucine rich repeat transmembrane neuronal 2
26046	RNF160	ring finger protein 160
55326	AGPAT5	1-acylglycerol-3-phosphate O-acyltransferase 5 (lysophosphatidic acid acyltransferase, epsilon)
26040	SETBP1	SET binding protein 1
79723	suv39h2	suppressor of variegation 3-9 homolog 2 (Drosophila)
865	Cbfb	core-binding factor, beta subunit
257194	NEGR1	neuronal growth regulator 1
5213	PFKM	phosphofructokinase, muscle
138009	DCAF4L2	WD repeat domain 21C
23576	DDAH1	dimethylarginine dimethylaminohydrolase 1
2230	FDX1	ferredoxin 1
130535	Kctd18	potassium channel tetramerisation domain containing 18
8615	USO1	USO1 homolog, vesicle docking protein (yeast)
9472	AKAP6	A kinase (PRKA) anchor protein 6
3355	HTR1F	5-hydroxytryptamine (serotonin) receptor 1F
8816	DCAF5	WD repeat domain 22
6990	DYNLT3	dynein, light chain, Tctex-type 3
5208	Pfkfb2	6-phosphofructo-2-kinase/fructose-2,6-biphosphatase 2
6788	Stk3	serine/threonine kinase 3 (STE20 homolog, yeast)
23774	BRD1	bromodomain containing 1
10635	RAD51AP1	RAD51 associated protein 1
26960	NBEA	neurobeachin
55359	STYK1	serine/threonine/tyrosine kinase 1
55356	SLC22A15	solute carrier family 22, member 15
55357	TBC1D2	TBC1 domain family, member 2
55340	GIMAP5	GTPase, IMAP family member 5
54900	LAX1	lymphocyte transmembrane adaptor 1
26959	HBP1	HMG-box transcription factor 1
134728	irak1bp1	interleukin-1 receptor-associated kinase 1 binding protein 1
54904	WHSC1L1	Wolf-Hirschhorn syndrome candidate 1-like 1
7462	LAT2	linker for activation of T cells family, member 2
10643	igf2bp3	insulin-like growth factor 2 mRNA binding protein 3
2239	gpc4	glypican 4
10642	IGF2BP1	insulin-like growth factor 2 mRNA binding protein 1
84166	NLRC5	NLR family, CARD domain containing 5
55345	C4orf21	chromosome 4 open reading frame 21
9465	AKAP7	A kinase (PRKA) anchor protein 7
9648	GCC2	GRIP and coiled-coil domain containing 2
687	KLF9	Kruppel-like factor 9
114928	GPRASP2	G protein-coupled receptor associated sorting protein 2
688	Klf5	Kruppel-like factor 5 (intestinal)
9456	HOMER1	homer homolog 1 (Drosophila)
54715	A2bp1	ataxin 2-binding protein 1
2289	FKBP5	FK506 binding protein 5
79143	mboat7	membrane bound O-acyltransferase domain containing 7
255928	SYT14	synaptotagmin XIV
54916	C14orf101	chromosome 14 open reading frame 101
79993	elovl7	ELOVL family member 7, elongation of long chain fatty acids (yeast)
11011	TLK2	tousled-like kinase 2
889	KRIT1	KRIT1, ankyrin repeat containing
54708	2005-03-01	membrane-associated ring finger (C3HC4) 5
3156	HMGCR	3-hydroxy-3-methylglutaryl-Coenzyme A reductase
9655	SOCS5	suppressor of cytokine signaling 5
678	ZFP36L2	zinc finger protein 36, C3H type-like 2
79598	Cep97	centrosomal protein 97kDa
23705	CADM1	cell adhesion molecule 1
2651	GCNT2	glucosaminyl (N-acetyl) transferase 2, I-branching enzyme (I blood group)
3344	foxn2	forkhead box N2
79982	Dnajb14	DnaJ (Hsp40) homolog, subfamily B, member 14
23310	ncapd3	non-SMC condensin II complex, subunit D3
2660	MSTN	myostatin
9640	ZNF592	zinc finger protein 592
125704	Fam69c	chromosome 18 open reading frame 51
4189	dnajb9	DnaJ (Hsp40) homolog, subfamily B, member 9
9627	SNCAIP	synuclein, alpha interacting protein
9227	LRAT	lecithin retinol acyltransferase (phosphatidylcholine--retinol O-acyltransferase)
219527	LRRC55	leucine rich repeat containing 55
2078	ERG	v-ets erythroblastosis virus E26 oncogene homolog (avian)
1789	DNMT3B	DNA (cytosine-5-)-methyltransferase 3 beta
79977	GRHL2	grainyhead-like 2 (Drosophila)
142940	TRUB1	TruB pseudouridine (psi) synthase homolog 1 (E. coli)
3516	Rbpj	recombination signal binding protein for immunoglobulin kappa J region
23328	SASH1	SAM and SH3 domain containing 1
1508	CTSB	cathepsin B
93974	Atpif1	ATPase inhibitory factor 1
23321	trim2	tripartite motif-containing 2
694	btg1	B-cell translocation gene 1, anti-proliferative
123036	tc2n	tandem C2 domains, nuclear
2631	Gbas	glioblastoma amplified sequence
9617	MTRF1	mitochondrial translational release factor 1
2633	GBP1	guanylate binding protein 1, interferon-inducible, 67kDa
727866	FAM156A	family with sequence similarity 156, member A; family with sequence similarity 156, member B
727866	FAM156B	family with sequence similarity 156, member A; family with sequence similarity 156, member B
283461	c12orf4	chromosome 12 open reading frame 40; chromosome 12 open reading frame 4
283461	C12orf40	chromosome 12 open reading frame 40; chromosome 12 open reading frame 4
80255	SLC35F5	solute carrier family 35, member F5
114134	SLC2A13	solute carrier family 2 (facilitated glucose transporter), member 13
79966	SCD5	stearoyl-CoA desaturase 5
4810	NHS	Nance-Horan syndrome (congenital cataracts and dental anomalies)
79960	phf17	PHD finger protein 17
54940	ociad1	OCIA domain containing 1
79184	BRCC3	BRCA1/BRCA2-containing complex, subunit 3
9969	MED13	mediator complex subunit 13
221656	KDM1B	amine oxidase (flavin containing) domain 1
11254	Slc6a14	solute carrier family 6 (amino acid transporter), member 14
646	Bnc1	basonuclin 1
643	CXCR5	chemokine (C-X-C motif) receptor 5
10194	TSHZ1	teashirt zinc finger homeobox 1
9412	MED21	mediator complex subunit 21
55808	ST6GALNAC1	ST6 (alpha-N-acetyl-neuraminyl-2,3-beta-galactosyl-1,3)-N-acetylgalactosaminide alpha-2,6-sialyltransferase 1
219790	RTKN2	rhotekin 2
2814	GP5	glycoprotein V (platelet)
54951	commd8	COMM domain containing 8
127703	C1orf216	chromosome 1 open reading frame 216
3776	KCNK2	potassium channel, subfamily K, member 2
11059	WWP1	WW domain containing E3 ubiquitin protein ligase 1
80006	c5orf44	chromosome 5 open reading frame 44
3190	LOC644063	heterogeneous nuclear ribonucleoprotein K; similar to heterogeneous nuclear ribonucleoprotein K
3190	Hnrnpk	heterogeneous nuclear ribonucleoprotein K; similar to heterogeneous nuclear ribonucleoprotein K
6118	RPA2	replication protein A2, 32kDa
54955	c1orf109	chromosome 1 open reading frame 109
3578	IL9	interleukin 9
54953	c1orf27	chromosome 1 open reading frame 27
1756	dmd	dystrophin
3592	IL12A	interleukin 12A (natural killer cell stimulatory factor 1, cytotoxic lymphocyte maturation factor 1, p35)
339500	ZNF678	zinc finger protein 678
131368	ZPLD1	zona pellucida-like domain containing 1
2803	golga4	golgi autoantigen, golgin subfamily a, 4
93986	FOXP2	forkhead box P2
440689	HIST2H2BF	histone cluster 2, H2bf
54965	PIGX	phosphatidylinositol glycan anchor biosynthesis, class X
1740	Dlg2	discs, large homolog 2 (Drosophila)
11279	klf8	Kruppel-like factor 8
53829	P2RY13	purinergic receptor P2Y, G-protein coupled, 13
1746	Dlx2	distal-less homeobox 2
663	Bnip2	BCL2/adenovirus E1B 19kDa interacting protein 2
345275	Hsd17b13	hydroxysteroid (17-beta) dehydrogenase 13
6909	tbx2	T-box 2
9678	PHF14	PHD finger protein 14
3176	HNMT	histamine N-methyltransferase
54978	C2orf18	chromosome 2 open reading frame 18
9951	hs3st4	heparan sulfate (glucosamine) 3-O-sulfotransferase 4
3556	il1rap	interleukin 1 receptor accessory protein
3553	IL1B	interleukin 1, beta
119180	LYZL2	lysozyme-like 2
53834	Fgfrl1	fibroblast growth factor receptor-like 1
6900	CNTN2	contactin 2 (axonal)
1730	DIAPH2	diaphanous homolog 2 (Drosophila)
6717	SRI	sorcin
116228	Fam36a	family with sequence similarity 36, member A
79177	ZNF576	zinc finger protein 576
2043	EPHA4	EPH receptor A4
651	BMP3	bone morphogenetic protein 3
3158	HMGCS2	3-hydroxy-3-methylglutaryl-Coenzyme A synthase 2 (mitochondrial)
9270	itgb1bp1	integrin beta 1 binding protein 1
127933	Uhmk1	U2AF homology motif (UHM) kinase 1
90550	CCDC109A	coiled-coil domain containing 109A
1739	DLG1	discs, large homolog 1 (Drosophila)
115207	kctd12	potassium channel tetramerisation domain containing 12
54014	BRWD1	bromodomain and WD repeat domain containing 1
3766	kcnj10	potassium inwardly-rectifying channel, subfamily J, member 10
80896	NPL	N-acetylneuraminate pyruvate lyase (dihydrodipicolinate synthase)
79925	SPEF2	sperm flagellar 2
80014	Wwc2	WW and C2 domain containing 2
80013	fam188a	chromosome 10 open reading frame 97
170959	ZNF431	zinc finger protein 431
201895	C4orf34	chromosome 4 open reading frame 34
286097	EFHA2	EF-hand domain family, member A2
153364	MBLAC2	metallo-beta-lactamase domain containing 2
1476	Cstb	cystatin B (stefin B)
2332	FMR1	fragile X mental retardation 1
10481	HOXB13	homeobox B13
38	ACAT1	acetyl-Coenzyme A acetyltransferase 1
5638	Prrg1	proline rich Gla (G-carboxyglutamic acid) 1
56731	SLC2A4RG	SLC2A4 regulator
160897	Gpr180	G protein-coupled receptor 180
4515	MTCP1NB	mature T-cell proliferation 1 neighbor; mature T-cell proliferation 1
4515	MTCP1	mature T-cell proliferation 1 neighbor; mature T-cell proliferation 1
1080	CFTR	cystic fibrosis transmembrane conductance regulator (ATP-binding cassette sub-family C, member 7)
100101267	LOC729316	POM121 membrane glycoprotein C; POM121 membrane glycoprotein B (pseudogene)
100101267	POM121C	POM121 membrane glycoprotein C; POM121 membrane glycoprotein B (pseudogene)
56339	METTL3	methyltransferase like 3
79918	Setd6	SET domain containing 6
1088	CEACAM8	carcinoembryonic antigen-related cell adhesion molecule 8
1087	CEACAM7	carcinoembryonic antigen-related cell adhesion molecule 7
79912	PYROXD1	pyridine nucleotide-disulphide oxidoreductase domain 1
51567	Ttrap	TRAF and TNF receptor associated protein
2327	FMO2	flavin containing monooxygenase 2 (non-functional)
28512	NKIRAS1	NFKB inhibitor interacting Ras-like 1
23261	CAMTA1	calmodulin binding transcription activator 1
4507	mtaP	methylthioadenosine phosphorylase
92017	Snx29	sorting nexin 29
10479	Slc9a6	solute carrier family 9 (sodium/hydrogen exchanger), member 6
152815	Thap6	THAP domain containing 6
54799	mbtd1	mbt domain containing 1
11333	LOC645181	PDGFA associated protein 1; similar to PDGFA associated protein 1
11333	PDAP1	PDGFA associated protein 1; similar to PDGFA associated protein 1
123879	DCUN1D3	DCN1, defective in cullin neddylation 1, domain containing 3 (S. cerevisiae)
51592	trim33	tripartite motif-containing 33
139411	PTCHD1	patched domain containing 1
1075	CTSC	cathepsin C
18	ABAT	4-aminobutyrate aminotransferase
3842	tnpo1	transportin 1
1073	Cfl2	cofilin 2 (muscle)
7625	ZNF74	zinc finger protein 74
163227	ZNF100	zinc finger protein 100
144453	BEST3	bestrophin 3
23012	stk38l	serine/threonine kinase 38 like
1998	ELF2	E74-like factor 2 (ets domain transcription factor)
253461	ZBTB38	zinc finger and BTB domain containing 38
57614	kiaa1468	KIAA1468
221687	RNF182	ring finger protein 182
7181	nr2c1	nuclear receptor subfamily 2, group C, member 1
4781	NFIB	nuclear factor I/B
83732	RIOK1	RIO kinase 1 (yeast)
152185	CCDC52	coiled-coil domain containing 52
10217	Ctdspl	CTD (carboxy-terminal domain, RNA polymerase II, polypeptide A) small phosphatase-like
2308	foxo1	forkhead box O1
2309	foxo3b	forkhead box O3; forkhead box O3B pseudogene
2309	FOXO3	forkhead box O3; forkhead box O3B pseudogene
114088	TRIM9	tripartite motif-containing 9
64084	Clstn2	calsyntenin 2
65123	INTS3	integrator complex subunit 3
2595	GANC	glucosidase, alpha; neutral C
9990	SLC12A6	solute carrier family 12 (potassium/chloride transporters), member 6
202309	Gapt	GRB2-binding adaptor protein, transmembrane
10210	Topors	topoisomerase I binding, arginine/serine-rich
65124	ANKRD57	ankyrin repeat domain 57
57609	DIP2B	DIP2 disco-interacting protein 2 homolog B (Drosophila)
10499	Ncoa2	nuclear receptor coactivator 2
23008	KLHDC10	kelch domain containing 10
25913	POT1	POT1 protection of telomeres 1 homolog (S. pombe)
79442	LRRC2	leucine rich repeat containing 2
57600	FNIP2	folliculin interacting protein 2
6102	rp2	retinitis pigmentosa 2 (X-linked recessive)
64282	Papd5	PAP associated domain containing 5
66037	BOLL	bol, boule-like (Drosophila)
83447	Slc25a31	solute carrier family 25 (mitochondrial carrier; adenine nucleotide translocator), member 31
10242	KCNMB2	potassium large conductance calcium-activated channel, subfamily M, beta member 2
4147	Matn2	matrilin 2
23236	PLCB1	phospholipase C, beta 1 (phosphoinositide-specific)
51534	vta1	Vps20-associated 1 homolog (S. cerevisiae)
7844	RNF103	vacuolar protein sorting 24 homolog (S. cerevisiae); ring finger protein 103
7844	VPS24	vacuolar protein sorting 24 homolog (S. cerevisiae); ring finger protein 103
80306	MED28	mediator complex subunit 28
4753	nell2	NEL-like 2 (chicken)
89890	KBTBD6	kelch repeat and BTB (POZ) domain containing 6
55885	LMO3	LIM domain only 3 (rhombotin-like 2)
162239	zfp1	zinc finger protein 1 homolog (mouse)
80310	PDGFD	platelet derived growth factor D
10447	FAM3C	family with sequence similarity 3, member C
80312	Tet1	tet oncogene 1
286046	XKR6	XK, Kell blood group complex subunit-related family, member 6
55603	Fam46a	family with sequence similarity 46, member A
64849	Slc13a3	solute carrier family 13 (sodium-dependent dicarboxylate transporter), member 3
54764	ZRANB1	zinc finger, RAN-binding domain containing 1
23037	Pdzd2	PDZ domain containing 2
4154	Mbnl1	muscleblind-like (Drosophila)
4155	MBP	myelin basic protein
10231	RCAN2	regulator of calcineurin 2
5602	MAPK10	mitogen-activated protein kinase 10
7832	BTG2	BTG family, member 2
10238	dcaf7	WD repeat domain 68
221458	KIF6	kinesin family member 6
65975	stk33	serine/threonine kinase 33
56704	JPH1	junctophilin 1
64065	PERP	PERP, TP53 apoptosis effector
64067	Npas3	neuronal PAS domain protein 3
4750	nek1	NIMA (never in mitosis gene a)-related kinase 1
2566	Gabrg2	gamma-aminobutyric acid (GABA) A receptor, gamma 2
51554	CCRL1	chemokine (C-C motif) receptor-like 1
2561	GABRB2	gamma-aminobutyric acid (GABA) A receptor, beta 2
8099	Cdk2ap1	cyclin-dependent kinase 2 associated protein 1
4128	MAOA	monoamine oxidase A
65983	GRAMD3	GRAM domain containing 3
23259	DDHD2	DDHD domain containing 2
4735	2002-09-01	septin 2
8092	alx1	ALX homeobox 1
92283	ZNF461	zinc finger protein 461
64860	ARMCX5	armadillo repeat containing, X-linked 5
389384	C6orf222	chromosome 6 open reading frame 222
117289	TAGAP	T-cell activation RhoGTPase activating protein
55629	pnrc2	proline-rich nuclear receptor coactivator 2; similar to hCG1728885
55629	LOC100131261	proline-rich nuclear receptor coactivator 2; similar to hCG1728885
7871	SLMAP	sarcolemma associated protein
22891	ZNF365	zinc finger protein 365
22893	BAHD1	bromo adjacent homology domain containing 1
4325	mmp16	matrix metallopeptidase 16 (membrane-inserted)
23250	Atp11a	ATPase, class VI, type 11A
116931	MED12L	mediator complex subunit 12-like
728957	ZNF705D	zinc finger protein 705D; zinc finger protein 705C pseudogene
728957	ZNF705C	zinc finger protein 705D; zinc finger protein 705C pseudogene
10253	SPRY2	sprouty homolog 2 (Drosophila)
23041	MON2	MON2 homolog (S. cerevisiae)
84569	LYZL1	lysozyme-like 1
10252	SPRY1	sprouty homolog 1, antagonist of FGF signaling (Drosophila)
133688	UGT3A1	UDP glycosyltransferase 3 family, polypeptide A1
55632	G2E3	G2/M-phase specific E3 ubiquitin ligase
54778	Rnf111	ring finger protein 111
80344	dcaf11	WD repeat domain 23
10455	PECI	peroxisomal D3,D2-enoyl-CoA isomerase
10456	HAX1	HCLS1 associated protein X-1
23048	Fnbp1	formin binding protein 1
55636	chd7	chromodomain helicase DNA binding protein 7
22875	Enpp4	ectonucleotide pyrophosphatase/phosphodiesterase 4 (putative function)
10818	frs2	fibroblast growth factor receptor substrate 2
22873	DZIP1	DAZ interacting protein 1
23078	KIAA0564	KIAA0564
10402	ST3GAL6	ST3 beta-galactoside alpha-2,3-sialyltransferase 6
5021	Oxtr	oxytocin receptor
25961	Nudt13	nudix (nucleoside diphosphate linked moiety X)-type motif 13
57678	GPAM	glycerol-3-phosphate acyltransferase, mitochondrial
10407	Spag11a	sperm associated antigen 11A; sperm associated antigen 11B
10407	SPAG11B	sperm associated antigen 11A; sperm associated antigen 11B
22878	KIAA1012	KIAA1012
57679	ALS2	amyotrophic lateral sclerosis 2 (juvenile)
54511	HMGCLL1	3-hydroxymethyl-3-methylglutaryl-Coenzyme A lyase-like 1
57670	KIAA1549	KIAA1549
23071	ERP44	endoplasmic reticulum protein 44
23072	HECW1	HECT, C2 and WW domain containing E3 ubiquitin protein ligase 1
57162	PELI1	pellino homolog 1 (Drosophila)
91975	ZNF300	zinc finger protein 300
57161	PELI2	pellino homolog 2 (Drosophila)
285051	C2orf61	chromosome 2 open reading frame 61
1282	Col4a1	collagen, type IV, alpha 1
6547	SLC8A3	solute carrier family 8 (sodium/calcium exchanger), member 3
23471	TRAM1	translocation associated membrane protein 1
200576	Pikfyve	phosphoinositide kinase, FYVE finger containing
440087	C12orf69	chromosome 12 open reading frame 69
57669	epb41l5	erythrocyte membrane protein band 4.1 like 5
64224	herpud2	HERPUD family member 2
440077	ZNF705A	zinc finger protein 705A
134957	STXBP5	syntaxin binding protein 5 (tomosyn)
84333	PCGF5	polycomb group ring finger 5
55057	Aim1l	absent in melanoma 1-like
23064	Setx	senataxin
23060	znf609	zinc finger protein 609
157567	Ankrd46	ankyrin repeat domain 46
117247	SLC16A10	solute carrier family 16, member 10 (aromatic amino acid transporter)
347404	Lancl3	LanC lantibiotic synthetase component C-like 3 (bacterial)
400823	FAM177B	family with sequence similarity 177, member B
1271	CNTFR	ciliary neurotrophic factor receptor
10420	TESK2	testis-specific kinase 2
57150	C6orf162	chromosome 6 open reading frame 162
54532	usp53	ubiquitin specific peptidase 53
7414	vcl	vinculin
51105	PHF20L1	PHD finger protein 20-like 1
26060	appl1	adaptor protein, phosphotyrosine interaction, PH domain and leucine zipper containing 1
5048	Pafah1b1	platelet-activating factor acetylhydrolase, isoform Ib, subunit 1 (45kDa)
7416	VDAC1P1	voltage-dependent anion channel 1; similar to voltage-dependent anion channel 1
7416	VDAC1	voltage-dependent anion channel 1; similar to voltage-dependent anion channel 1
5046	Pcsk6	proprotein convertase subtilisin/kexin type 6
51109	rdh11	retinol dehydrogenase 11 (all-trans/9-cis/11-cis)
57696	DDX55	DEAD (Asp-Glu-Ala-Asp) box polypeptide 55
57697	FANCM	Fanconi anemia, complementation group M
5825	abcd3	ATP-binding cassette, sub-family D (ALD), member 3
10016	pdcd6	aryl-hydrocarbon receptor repressor; programmed cell death 6
10016	AHRR	aryl-hydrocarbon receptor repressor; programmed cell death 6
122830	NAA30	N-acetyltransferase 12 (GCN5-related, putative)
54331	GNG2	guanine nucleotide binding protein (G protein), gamma 2
108	ADCY2	adenylate cyclase 2 (brain)
285668	FLJ37543	hypothetical protein FLJ37543
51705	EMCN	endomucin
27010	TPK1	thiamin pyrophosphokinase 1
84722	Psrc1	proline/serine-rich coiled-coil 1
10413	YAP1	Yes-associated protein 1, 65kDa
57142	rtn4	reticulon 4
245806	Vgll2	vestigial like 2 (Drosophila)
285268	ZNF621	zinc finger protein 621
22866	CNKSR2	connector enhancer of kinase suppressor of Ras 2
51309	Armcx1	armadillo repeat containing, X-linked 1
54545	Mtmr12	myotubularin related protein 12
7428	vhl	von Hippel-Lindau tumor suppressor
22868	FASTKD2	FAST kinase domains 2
389898	UBE2NL	ubiquitin-conjugating enzyme E2N-like
10418	SPON1	spondin 1, extracellular matrix protein
2798	Gnrhr	gonadotropin-releasing hormone receptor
51313	fam198b	chromosome 4 open reading frame 18
7431	VIM	vimentin
5813	purA	purine-rich element binding protein A
493	atp2b4	ATPase, Ca++ transporting, plasma membrane 4
84312	Brms1l	breast cancer metastasis-suppressor 1-like
84318	Ccdc77	coiled-coil domain containing 77
58526	mid1ip1	MID1 interacting protein 1 (gastrulation specific G12 homolog (zebrafish))
64207	c14orf4	chromosome 14 open reading frame 4
729830	FAM160A1	family with sequence similarity 160, member A1
23081	KDM4C	lysine (K)-specific demethylase 4C
83478	ARHGAP24	Rho GTPase activating protein 24
283078	MKX	mohawk homeobox
5891	RAGE	renal tumor antigen
5890	RAD51L1	RAD51-like 1 (S. cerevisiae)
57630	sh3rf1	SH3 domain containing ring finger 1
55683	KIAA1310	KIAA1310
340252	ZNF680	zinc finger protein 680
54556	Ing3	inhibitor of growth family, member 3
5067	CNTN3	contactin 3 (plasmacytoma associated)
5892	RAD51L3	RAD51-like 3 (S. cerevisiae)
27230	serp1	stress-associated endoplasmic reticulum protein 1
257044	C1orf101	chromosome 1 open reading frame 101
51735	RAPGEF6	Rap guanine nucleotide exchange factor (GEF) 6
85377	MICALL1	MICAL-like 1
343450	KCNT2	potassium channel, subfamily T, member 2
257236	CCDC96	coiled-coil domain containing 96
57135	DAZ3	deleted in azoospermia 1; deleted in azoospermia 3; deleted in azoospermia 2; deleted in azoospermia 4
57135	DAZ4	deleted in azoospermia 1; deleted in azoospermia 3; deleted in azoospermia 2; deleted in azoospermia 4
57135	DAZ1	deleted in azoospermia 1; deleted in azoospermia 3; deleted in azoospermia 2; deleted in azoospermia 4
57135	DAZ2	deleted in azoospermia 1; deleted in azoospermia 3; deleted in azoospermia 2; deleted in azoospermia 4
401548	Snx30	sorting nexin family member 30
195828	znf367	zinc finger protein 367
140545	rnf32	ring finger protein 32
5885	RAD21	RAD21 homolog (S. pombe)
5268	SERPINB5	serpin peptidase inhibitor, clade B (ovalbumin), member 5
401145	FAM190A	KIAA1680 protein
65117	RSRC2	arginine/serine-rich coiled-coil 2
22849	CPEB3	cytoplasmic polyadenylation element binding protein 3
57621	ZBTB2	zinc finger and BTB domain containing 2
55696	RBM22	RNA binding motif protein 22
64645	Hiat1	hippocampus abundant transcript 1
22841	Rab11fip2	RAB11 family interacting protein 2 (class I)
57628	DPP10	dipeptidyl-peptidase 10
85364	ZCCHC3	zinc finger, CCHC domain containing 3
401541	cenpp	centromere protein P
1942	EFNA1	ephrin-A1
1234	CCR5	chemokine (C-C motif) receptor 5
6309	SC5DL	sterol-C5-desaturase (ERG3 delta-5-desaturase homolog, S. cerevisiae)-like
84503	ZNF527	zinc finger protein 527
6304	Satb1	SATB homeobox 1
1236	CCR7	chemokine (C-C motif) receptor 7
5874	RAB27B	RAB27B, member RAS oncogene family
5274	Serpini1	serpin peptidase inhibitor, clade I (neuroserpin), member 1
285672	SFRS12IP1	SFRS12-interacting protein 1; family with sequence similarity 159, member B
285672	FAM159B	SFRS12-interacting protein 1; family with sequence similarity 159, member B
388021	TMEM179	transmembrane protein 179
5870	LOC150786	RAB6C, member RAS oncogene family; RAB6A, member RAS oncogene family; hypothetical LOC100130819; RAB6C-like
5870	RAB6A	RAB6C, member RAS oncogene family; RAB6A, member RAS oncogene family; hypothetical LOC100130819; RAB6C-like
5870	RAB6C	RAB6C, member RAS oncogene family; RAB6A, member RAS oncogene family; hypothetical LOC100130819; RAB6C-like
5870	LOC100130819	RAB6C, member RAS oncogene family; RAB6A, member RAS oncogene family; hypothetical LOC100130819; RAB6C-like
133619	PRRC1	proline-rich coiled-coil 1
6345	srl	sarcalumenin
151011	2010-09-01	septin 10
6346	ccl1	chemokine (C-C motif) ligand 1
27250	PDCD4	programmed cell death 4 (neoplastic transformation inhibitor)
5457	POU4F1	POU class 4 homeobox 1
27258	LOC647302	LSM3 homolog, U6 small nuclear RNA associated (S. cerevisiae); similar to Lsm3 protein
27258	LSM3	LSM3 homolog, U6 small nuclear RNA associated (S. cerevisiae); similar to Lsm3 protein
257019	frmd3	FERM domain containing 3
5655	Klk10	kallikrein-related peptidase 10
64231	MS4A6A	membrane-spanning 4-domains, subfamily A, member 6A
57459	Gatad2b	GATA zinc finger domain containing 2B
8898	mtmr2	myotubularin related protein 2
57646	usp28	ubiquitin specific peptidase 28
8899	prpf4b	similar to hCG1820375; PRP4 pre-mRNA processing factor 4 homolog B (yeast)
8899	LOC653155	similar to hCG1820375; PRP4 pre-mRNA processing factor 4 homolog B (yeast)
5861	RAB1A	RAB1A, member RAS oncogene family
54585	LZTFL1	leucine zipper transcription factor-like 1
54583	egln1	egl nine homolog 1 (C. elegans)
5093	Pcbp1	poly(rC) binding protein 1
27244	sesn1	sestrin 1
5672	PSG8	pregnancy specific beta-1-glycoprotein 7; pregnancy specific beta-1-glycoprotein 8; pregnancy specific beta-1-glycoprotein 4
5672	PSG7	pregnancy specific beta-1-glycoprotein 7; pregnancy specific beta-1-glycoprotein 8; pregnancy specific beta-1-glycoprotein 4
5672	PSG4	pregnancy specific beta-1-glycoprotein 7; pregnancy specific beta-1-glycoprotein 8; pregnancy specific beta-1-glycoprotein 4
7153	TOP2A	topoisomerase (DNA) II alpha 170kDa
1965	EIF2S1	eukaryotic translation initiation factor 2, subunit 1 alpha, 35kDa
5094	PCBP2	poly(rC) binding protein 2
81831	NETO2	neuropilin (NRP) and tolloid (TLL)-like 2
1964	EIF1AX	eukaryotic translation initiation factor 1A, X-linked
7159	tp53bp2	tumor protein p53 binding protein, 2
26095	PTPN20B	protein tyrosine phosphatase, non-receptor type 20B; protein tyrosine phosphatase, non-receptor type 20A
26095	PTPN20A	protein tyrosine phosphatase, non-receptor type 20B; protein tyrosine phosphatase, non-receptor type 20A
6334	SCN8A	sodium channel, voltage gated, type VIII, alpha subunit
26098	C10orf137	chromosome 10 open reading frame 137
1960	EGR3	early growth response 3
6335	SCN9A	sodium channel, voltage-gated, type IX, alpha subunit
5471	PPAT	phosphoribosyl pyrophosphate amidotransferase
285025	Ccdc141	coiled-coil domain containing 141
1213	CLTC	clathrin, heavy chain (Hc)
258	AMBN	ameloblastin (enamel matrix protein)
900	ccng1	cyclin G1
5295	Pik3r1	phosphoinositide-3-kinase, regulatory subunit 1 (alpha)
91543	RSAD2	radical S-adenosyl methionine domain containing 2
131870	Nudt16	nudix (nucleoside diphosphate linked moiety X)-type motif 16

## Sheet: miR-155
Entrez ID	Gene Symbol	Gene Name
8224	SYN3	synapsin III
84071	ARMC2	armadillo repeat containing 2
136895	C7orf31	chromosome 7 open reading frame 31
54102	Clic6	chloride intracellular channel 6
945	CD33	CD33 molecule
54107	POLE3	polymerase (DNA directed), epsilon 3 (p17 subunit)
79807	GSTCD	glutathione S-transferase, C-terminal domain containing
3479	Igf1	insulin-like growth factor 1 (somatomedin C)
330	BIRC3	baculoviral IAP repeat-containing 3
331	XIAP	X-linked inhibitor of apoptosis
5376	pmp22	peripheral myelin protein 22
948	CD36	CD36 molecule (thrombospondin receptor)
8013	nr4a3	nuclear receptor subfamily 4, group A, member 3
22906	TRAK1	trafficking protein, kinesin binding 1
3481	INS-IGF2	insulin-like growth factor 2 (somatomedin A); insulin; INS-IGF2 readthrough transcript
3481	INS	insulin-like growth factor 2 (somatomedin A); insulin; INS-IGF2 readthrough transcript
3481	IGF2	insulin-like growth factor 2 (somatomedin A); insulin; INS-IGF2 readthrough transcript
22903	Btbd3	BTB (POZ) domain containing 3
118980	SFXN2	sideroflexin 2
1821	DRP2	dystrophin related protein 2
128637	tbc1d20	TBC1 domain family, member 20
25791	Ngef	neuronal guanine nucleotide exchange factor
377677	CA13	carbonic anhydrase XIII
85464	SSH2	slingshot homolog 2 (Drosophila)
85465	Ept1	selenoprotein I
387775	SLC22A10	solute carrier family 22, member 10
6497	ski	v-ski sarcoma viral oncogene homolog (avian)
1829	DSG2	desmoglein 2
256764	Wdr72	WD repeat domain 72
85460	ZNF518B	zinc finger protein 518B
1827	RCAN1	regulator of calcineurin 1
6493	SIM2	single-minded homolog 2 (Drosophila)
29919	C18orf8	chromosome 18 open reading frame 8
204851	hipk1	homeodomain interacting protein kinase 1
126767	AADACL3	arylacetamide deacetylase-like 3
55224	ETNK2	ethanolamine kinase 2
80731	THSD7B	thrombospondin, type I, domain containing 7B
84282	RNF135	ring finger protein 135
6092	robo2	roundabout, axon guidance receptor, homolog 2 (Drosophila)
932	MS4A3	membrane-spanning 4-domains, subfamily A, member 3 (hematopoietic cell-specific)
6883	Taf12	TAF12 RNA polymerase II, TATA box binding protein (TBP)-associated factor, 20kDa
340554	Zc3h12b	zinc finger CCCH-type containing 12B
63931	mRpS14	mitochondrial ribosomal protein S14
5367	PMCH	pro-melanin-concentrating hormone
5357	PLS1	plastin 1 (I isoform)
6879	taf7	TAF7 RNA polymerase II, TATA box binding protein (TBP)-associated factor, 55kDa
3491	cyr61	cysteine-rich, angiogenic inducer, 61
10097	Actr2	ARP2 actin-related protein 2 homolog (yeast)
84897	TBRG1	transforming growth factor beta regulator 1
10094	ARPC3	similar to actin related protein 2/3 complex subunit 3; hypothetical LOC729841; actin related protein 2/3 complex, subunit 3, 21kDa
10094	LOC729841	similar to actin related protein 2/3 complex subunit 3; hypothetical LOC729841; actin related protein 2/3 complex, subunit 3, 21kDa
10094	LOC729494	similar to actin related protein 2/3 complex subunit 3; hypothetical LOC729841; actin related protein 2/3 complex, subunit 3, 21kDa
79616	Ccnjl	cyclin J-like
1812	DRD1	dopamine receptor D1
219899	tbcel	tubulin folding cofactor E-like
79612	NAA16	NMDA receptor regulated 1-like
549	AUH	AU RNA binding protein/enoyl-Coenzyme A hydratase
84085	FBXO30	F-box protein 30
23637	RABGAP1	RAB GTPase activating protein 1
1436	csf1r	colony stimulating factor 1 receptor
340547	VSIG1	V-set and immunoglobulin domain containing 1
55212	bbs7	Bardet-Biedl syndrome 7
27185	disc1	disrupted in schizophrenia 1
317	Apaf1	apoptotic peptidase activating factor 1
79825	CCDC48	coiled-coil domain containing 48
7326	ube2g1	ubiquitin-conjugating enzyme E2G 1 (UBC7 homolog, yeast)
79828	Mettl8	methyltransferase like 8
1439	CSF2RB	colony stimulating factor 2 receptor, beta, low-affinity (granulocyte-macrophage)
5350	PLN	phospholamban
10730	YME1L1	YME1-like 1 (S. cerevisiae)
79628	SH3TC2	SH3 domain and tetratricopeptide repeats 2
149233	IL23R	interleukin 23 receptor
8239	USP9X	ubiquitin specific peptidase 9, X-linked
10738	RFPL2	ret finger protein-like 2; ret finger protein-like 3
10738	RFPL3	ret finger protein-like 2; ret finger protein-like 3
6473	SHOX	short stature homeobox
10739	RFPL2	ret finger protein-like 2; ret finger protein-like 3
10739	RFPL3	ret finger protein-like 2; ret finger protein-like 3
8444	dyrk3	dual-specificity tyrosine-(Y)-phosphorylation regulated kinase 3
8445	dyrk2	dual-specificity tyrosine-(Y)-phosphorylation regulated kinase 2
10735	STAG2	stromal antigen 2
55204	Golph3l	golgi phosphoprotein 3-like
22908	SACM1L	SAC1 suppressor of actin mutations 1-like (yeast)
339896	GADL1	glutamate decarboxylase-like 1
23621	BACE1	beta-site APP-cleaving enzyme 1
55208	DCUN1D2	DCN1, defective in cullin neddylation 1, domain containing 2 (S. cerevisiae)
10077	TSPAN32	tetraspanin 32
85458	DIXDC1	DIX domain containing 1
8748	ADAM20	ADAM metallopeptidase domain 20
64798	Depdc6	DEP domain containing 6
1833	EPYC	epiphycan
7323	UBE2D3P	ubiquitin-conjugating enzyme E2D 3 (UBC4/5 homolog, yeast); ubiquitin-conjugating enzyme E2D 3 pseudogene
7323	ube2d3	ubiquitin-conjugating enzyme E2D 3 (UBC4/5 homolog, yeast); ubiquitin-conjugating enzyme E2D 3 pseudogene
80704	SLC19A3	solute carrier family 19, member 3
1836	Slc26a2	solute carrier family 26 (sulfate transporter), member 2
2967	gtf2h3	general transcription factor IIH, polypeptide 3, 34kDa
8434	RECK	reversion-inducing-cysteine-rich protein with kazal motifs
1837	Dtna	dystrobrevin, alpha
57481	KIAA1210	KIAA1210
571	Bach1	BTB and CNC homology 1, basic leucine zipper transcription factor 1
7594	ZNF43	zinc finger protein 43
570	baat	bile acid Coenzyme A: amino acid N-acyltransferase (glycine N-choloyltransferase)
10955	SERINC3	serine incorporator 3
285753	C6orf182	chromosome 6 open reading frame 182
10959	Tmed2	transmembrane emp24 domain trafficking protein 2
55273	TMEM100	transmembrane protein 100
121457	ikbip	IKK interacting protein
26191	PTPN22	protein tyrosine phosphatase, non-receptor type 22 (lymphoid)
2992	GYG1	glycogenin 1
2104	esrrg	estrogen-related receptor gamma
2993	Gypa	glycophorin A (MNS blood group)
7399	USH2A	Usher syndrome 2A (autosomal recessive, mild)
4969	OGN	osteoglycin
57282	SLC4A10	solute carrier family 4, sodium bicarbonate transporter, member 10
57488	Esyt2	family with sequence similarity 62 (C2 domain containing), member B
10060	abcc9	ATP-binding cassette, sub-family C (CFTR/MRP), member 9
84869	cbr4	carbonyl reductase 4
573	bag1	BCL2-associated athanogene
5136	pde1a	phosphodiesterase 1A, calmodulin-dependent
641700	ECSCR	endothelial cell-specific chemotaxis regulator
57491	pdcd6	aryl-hydrocarbon receptor repressor; programmed cell death 6
57491	AHRR	aryl-hydrocarbon receptor repressor; programmed cell death 6
7586	ZKSCAN1	zinc finger with KRAB and SCAN domains 1
63977	PRDM15	PR domain containing 15
302	ANXA2P1	annexin A2 pseudogene 3; annexin A2; annexin A2 pseudogene 1
302	ANXA2P3	annexin A2 pseudogene 3; annexin A2; annexin A2 pseudogene 1
302	ANXA2	annexin A2 pseudogene 3; annexin A2; annexin A2 pseudogene 1
9306	SOCS6	suppressor of cytokine signaling 6
7582	ZNF33B	zinc finger protein 33B
55917	CTTNBP2NL	CTTNBP2 N-terminal like
63973	NEUROG2	neurogenin 2
143098	MPP7	membrane protein, palmitoylated 7 (MAGUK p55 subfamily member 7)
7581	znf33a	zinc finger protein 33A
91392	ZNF502	zinc finger protein 502
63035	BCORL1	BCL6 co-repressor-like 1
9589	WTAP	Wilms tumor 1 associated protein
10767	hbs1l	HBS1-like (S. cerevisiae)
9585	Kif20b	kinesin family member 20B
9586	CREB5	cAMP responsive element binding protein 5
51263	MRPL30	mitochondrial ribosomal protein L30
2983	gucy1b3	guanylate cyclase 1, soluble, beta 3
492307	C8orf22	chromosome 8 open reading frame 22
2113	ETS1	v-ets erythroblastosis virus E26 oncogene homolog 1 (avian)
78990	OTUB2	OTU domain, ubiquitin aldehyde binding 2
5318	Pkp2	plakophilin 2
339829	CCDC39	coiled-coil domain containing 39
10765	LOC100133760	similar to Jumonji, AT rich interactive domain 1B (RBP2-like); lysine (K)-specific demethylase 5B
10765	KDM5B	similar to Jumonji, AT rich interactive domain 1B (RBP2-like); lysine (K)-specific demethylase 5B
5125	PCSK5	proprotein convertase subtilisin/kexin type 5
9319	Trip13	thyroid hormone receptor interactor 13
1602	Dach1	dachshund homolog 1 (Drosophila)
50628	GEMIN4	gem (nuclear organelle) associated protein 4
7576	ZNF28	zinc finger protein 28
5104	Serpina5	serpin peptidase inhibitor, clade A (alpha-1 antiproteinase, antitrypsin), member 5
23678	SGK3	serum/glucocorticoid regulated kinase family, member 3
965	CD58	CD58 molecule
961	CD47	CD47 molecule
27143	KIAA1274	KIAA1274
143279	Hectd2	HECT domain containing 2
83594	NUDT12	nudix (nucleoside diphosphate linked moiety X)-type motif 12
4988	OPRM1	opioid receptor, mu 1
348995	nup43	nucleoporin 43kDa
341359	Syt10	synaptotagmin X
284443	ZNF493	zinc finger protein 493
10776	LOC646227	cAMP-regulated phosphoprotein 19 pseudogene; cAMP-regulated phosphoprotein, 19kDa
10776	ARPP19	cAMP-regulated phosphoprotein 19 pseudogene; cAMP-regulated phosphoprotein, 19kDa
10776	LOC643896	cAMP-regulated phosphoprotein 19 pseudogene; cAMP-regulated phosphoprotein, 19kDa
205717	KIAA2018	KIAA2018
10771	zmynd11	zinc finger, MYND domain containing 11
53918	PELO	pelota homolog (Drosophila)
57472	CNOT6	CCR4-NOT transcription complex, subunit 6
3275	PRMT2	protein arginine methyltransferase 2
10036	CHAF1A	chromatin assembly factor 1, subunit A (p150)
285600	C5orf36	chromosome 5 open reading frame 36
956	entpd3	ectonucleoside triphosphate diphosphohydrolase 3
8082	sspN	sarcospan (Kras oncogene-associated gene)
154215	Nkain2	Na+/K+ transporting ATPase interacting 2
952	cd38	CD38 molecule
10988	metap2	methionyl aminopeptidase 2
8087	FXR1	fragile X mental retardation, autosomal homolog 1
90411	MCFD2	multiple coagulation factor deficiency 2
169792	Glis3	GLIS family zinc finger 3
205428	C3orf58	chromosome 3 open reading frame 58
8915	BCL10	B-cell CLL/lymphoma 10; hypothetical LOC646626
8915	LOC646626	B-cell CLL/lymphoma 10; hypothetical LOC646626
8477	GPR65	G protein-coupled receptor 65
2138	Eya1	eyes absent homolog 1 (Drosophila)
5101	PCDH9	protocadherin 9
50837	TAS2R7	taste receptor, type 2, member 7
2139	Eya2	eyes absent homolog 2 (Drosophila)
7559	ZNF12	postmeiotic segregation increased 2-like 3; zinc finger protein 12
7559	PMS2L3	postmeiotic segregation increased 2-like 3; zinc finger protein 12
23660	Zkscan5	zinc finger with KRAB and SCAN domains 5
85416	Zic5	Zic family member 5 (odd-paired homolog, Drosophila)
10793	ZNF273	zinc finger protein 273
2145	EZH1	enhancer of zeste homolog 1 (Drosophila)
9550	ATP6V1G1	ATPase, H+ transporting, lysosomal 13kDa, V1 subunit G1
11152	wdr45	WD repeat domain 45
55432	YOD1	YOD1 OTU deubiquinating enzyme 1 homolog (S. cerevisiae)
55435	AP1AR	chromosome 4 open reading frame 16
79685	SAP30L	SAP30-like
9754	Stard8	StAR-related lipid transfer (START) domain containing 8
10299	2006-03-01	membrane-associated ring finger (C3HC4) 6
63891	RNF123	ring finger protein 123
155185	AMZ1	archaelysin family metallopeptidase 1
79884	MAP9	microtubule-associated protein 9
9752	PCDHA9	protocadherin alpha 9
55022	PID1	phosphotyrosine interaction domain containing 1
54813	KLHL28	kelch-like 28 (Drosophila)
54811	ZNF562	zinc finger protein 562
2151	f2rl2	coagulation factor II (thrombin) receptor-like 2
132724	TMPRSS11B	transmembrane protease, serine 11B
3200	HOXA3	homeobox A3
2152	F3	coagulation factor III (thromboplastin, tissue factor)
55028	C17orf80	chromosome 17 open reading frame 80
8491	map4k3	mitogen-activated protein kinase kinase kinase kinase 3
286148	DPY19L4	dpy-19-like 4 (C. elegans)
6299	sall1	sal-like 1 (Drosophila)
152503	SH3D19	SH3 domain containing 19
6009	rheb	Ras homolog enriched in brain
11140	cdc37	cell division cycle 37 homolog (S. cerevisiae)
4294	Map3k10	mitogen-activated protein kinase kinase kinase 10
113263	glcci1	glucocorticoid induced transcript 1
23451	sf3b1	splicing factor 3b, subunit 1, 155kDa
79696	Fam164c	family with sequence similarity 164, member C
8932	MBD2	methyl-CpG binding domain protein 2
114815	SORCS1	sortilin-related VPS10 domain containing receptor 1
79698	ZMAT4	zinc finger, matrin type 4
79694	MANEA	mannosidase, endo-alpha
4939	OAS2	2'-5'-oligoadenylate synthetase 2, 69/71kDa
116151	c20orf108	chromosome 20 open reading frame 108
4026	lpp	LIM domain containing preferred translocation partner in lipoma
2162	F13A1	coagulation factor XIII, A1 polypeptide
55037	Ptcd3	Pentatricopeptide repeat domain 3
83759	rbm4b	RNA binding motif protein 4B
9801	MRPL19	mitochondrial ribosomal protein L19
6285	S100B	S100 calcium binding protein B
29978	UBQLN2	ubiquilin 2
53353	Lrp1b	low density lipoprotein-related protein 1B (deleted in tumors)
9804	TOMM20	similar to translocase of outer mitochondrial membrane 20 homolog; similar to mitochondrial outer membrane protein 19; translocase of outer mitochondrial membrane 20 homolog (yeast)
9804	LOC100129272	similar to translocase of outer mitochondrial membrane 20 homolog; similar to mitochondrial outer membrane protein 19; translocase of outer mitochondrial membrane 20 homolog (yeast)
9804	LOC100131463	similar to translocase of outer mitochondrial membrane 20 homolog; similar to mitochondrial outer membrane protein 19; translocase of outer mitochondrial membrane 20 homolog (yeast)
29775	CARD10	caspase recruitment domain family, member 10
53354	PANK1	pantothenate kinase 1
79020	C7orf25	chromosome 7 open reading frame 25
29979	Ubqln1	ubiquilin 1
114805	GALNT1	UDP-N-acetyl-alpha-D-galactosamine:polypeptide N-acetylgalactosaminyltransferase 13 (GalNAc-T13); UDP-N-acetyl-alpha-D-galactosamine:polypeptide N-acetylgalactosaminyltransferase 1 (GalNAc-T1)
114805	GALNT13	UDP-N-acetyl-alpha-D-galactosamine:polypeptide N-acetylgalactosaminyltransferase 13 (GalNAc-T13); UDP-N-acetyl-alpha-D-galactosamine:polypeptide N-acetylgalactosaminyltransferase 1 (GalNAc-T1)
199870	FAM76A	family with sequence similarity 76, member A
23421	ITGB3BP	integrin beta 3 binding protein (beta3-endonexin)
144108	SPTY2D1	SPT2, Suppressor of Ty, domain containing 1 (S. cerevisiae)
3034	hal	histidine ammonia-lyase
2177	Fancd2	Fanconi anemia, complementation group D2
6003	RGS13	regulator of G-protein signaling 13
399947	C11orf87	chromosome 11 open reading frame 87
116379	IL22RA2	interleukin 22 receptor, alpha 2
29967	LRP12	low density lipoprotein-related protein 12
29966	STRN3	striatin, calmodulin binding protein 3
6815	STYX	serine/threonine/tyrosine interacting protein
128025	WDR64	WD repeat domain 64
388697	HRNR	hornerin
440307	TTLL13	tubulin tyrosine ligase-like family, member 13
10282	LOC100128542	hypothetical protein LOC100128542; blocked early in transport 1 homolog (S. cerevisiae)
10282	Bet1	hypothetical protein LOC100128542; blocked early in transport 1 homolog (S. cerevisiae)
644809	C15orf56	chromosome 15 open reading frame 56
2778	Gnas	GNAS complex locus
339184	CCDC144NL	coiled-coil domain containing 144 family, N-terminal like
140809	Srxn1	sulfiredoxin 1 homolog (S. cerevisiae)
192670	EIF2C4	eukaryotic translation initiation factor 2C, 4
6272	Sort1	sortilin 1
23431	Ap4e1	adaptor-related protein complex 4, epsilon 1 subunit
9760	Tox	thymocyte selection-associated high mobility group box
10285	SMNDC1	survival motor neuron domain containing 1
4958	omd	osteomodulin
993	CDC25A	cell division cycle 25 homolog A (S. pombe)
3020	LOC440926	H3 histone, family 3B (H3.3B); H3 histone, family 3A pseudogene; H3 histone, family 3A; similar to H3 histone, family 3B; similar to histone H3.3B
3020	h3f3a	H3 histone, family 3B (H3.3B); H3 histone, family 3A pseudogene; H3 histone, family 3A; similar to H3 histone, family 3B; similar to histone H3.3B
3020	LOC644914	H3 histone, family 3B (H3.3B); H3 histone, family 3A pseudogene; H3 histone, family 3A; similar to H3 histone, family 3B; similar to histone H3.3B
3020	LOC728914	H3 histone, family 3B (H3.3B); H3 histone, family 3A pseudogene; H3 histone, family 3A; similar to H3 histone, family 3B; similar to histone H3.3B
3020	H3f3b	H3 histone, family 3B (H3.3B); H3 histone, family 3A pseudogene; H3 histone, family 3A; similar to H3 histone, family 3B; similar to histone H3.3B
990	cdc6	cell division cycle 6 homolog (S. cerevisiae)
55017	C14orf119	chromosome 14 open reading frame 119
2188	fancf	Fanconi anemia, complementation group F
11127	Kif3a	kinesin family member 3A
4009	LMX1A	LIM homeobox transcription factor 1, alpha
1633	DCK	deoxycytidine kinase
89932	Papln	papilin, proteoglycan-like sulfated glycoprotein
55015	prpf39	PRP39 pre-mRNA processing factor 39 homolog (S. cerevisiae)
54800	KLHL24	kelch-like 24 (Drosophila)
54801	haus6	HAUS augmin-like complex, subunit 6
93663	arhgap18	Rho GTPase activating protein 18
79645	EFCAB1	EF-hand calcium binding domain 1
768211	Rell1	RELT-like 1
53339	Btbd1	BTB (POZ) domain containing 1
2702	Gja5	gap junction protein, alpha 5, 40kDa
23200	Atp11b	ATPase, class VI, type 11B
9510	Adamts1	ADAM metallopeptidase with thrombospondin type 1 motif, 1
9824	ARHGAP11B	Rho GTPase activating protein 11B; Rho GTPase activating protein 11A
9824	ARHGAP11A	Rho GTPase activating protein 11B; Rho GTPase activating protein 11A
9388	LIPG	lipase, endothelial
9831	ZNF623	zinc finger protein 623
2192	FBLN1	fibulin 1
115908	CTHRC1	collagen triple helix repeat containing 1
9107	MTMR6	myotubularin related protein 6
9101	usp8	ubiquitin specific peptidase 8
79048	secisbp2	SECIS binding protein 2
345193	LRIT3	leucine-rich repeat, immunoglobulin-like and transmembrane domains 3
3632	INPP5A	inositol polyphosphate-5-phosphatase, 40kDa
23404	EXOSC2	exosome component 2
55714	Odz3	odz, odd Oz/ten-m homolog 3 (Drosophila)
8973	CHRNA6	cholinergic receptor, nicotinic, alpha 6
9793	ckap5	cytoskeleton associated protein 5
9507	ADAMTS4	ADAM metallopeptidase with thrombospondin type 1 motif, 4
3635	Inpp5d	inositol polyphosphate-5-phosphatase, 145kDa
56957	OTUD7B	OTU domain containing 7B
221785	ZNF498	zinc finger protein 498
3038	HAS3	hyaluronan synthase 3
56956	Lhx9	LIM homeobox 9
80129	C6orf97	chromosome 6 open reading frame 97
653567	Fam23a	family with sequence similarity 23, member A
24149	ZNF318	zinc finger protein 318
79054	TRPM8	transient receptor potential cation channel, subfamily M, member 8
6256	RXRA	retinoid X receptor, alpha
126074	C19orf39	chromosome 19 open reading frame 39
9397	NMT2	N-myristoyltransferase 2
6251	rsu1	Ras suppressor protein 1
9812	KIAA0141	KIAA0141
9117	sec22c	SEC22 vesicle trafficking protein homolog C (S. cerevisiae)
6840	SVIL	supervillin
122773	Klhdc1	kelch domain containing 1
23411	sirt1	sirtuin (silent mating type information regulation 2 homolog) 1 (S. cerevisiae)
79665	LOC100134387	similar to DEAH (Asp-Glu-Ala-His) box polypeptide 40; DEAH (Asp-Glu-Ala-His) box polypeptide 40
79665	DHX40	similar to DEAH (Asp-Glu-Ala-His) box polypeptide 40; DEAH (Asp-Glu-Ala-His) box polypeptide 40
765	CA6	carbonic anhydrase VI
56944	OLFML3	olfactomedin-like 3
9534	ZNF254	zinc finger protein 254
56946	C11orf30	chromosome 11 open reading frame 30
767	CA8	carbonic anhydrase VIII
54839	LOC654258	leucine rich repeat containing 49; similar to leucine rich repeat containing 49
54839	LRRC49	leucine rich repeat containing 49; similar to leucine rich repeat containing 49
56137	PCDHA12	protocadherin alpha 12
54838	C10orf26	chromosome 10 open reading frame 26
56138	PCDHA11	protocadherin alpha 11
6045	rnf2	ring finger protein 2
56139	pcdha13	protocadherin alpha 13; protocadherin alpha 10; protocadherin alpha subfamily C, 1; protocadherin alpha subfamily C, 2
56139	PCDHA10	protocadherin alpha 13; protocadherin alpha 10; protocadherin alpha subfamily C, 1; protocadherin alpha subfamily C, 2
56139	PCDHAC2	protocadherin alpha 13; protocadherin alpha 10; protocadherin alpha subfamily C, 1; protocadherin alpha subfamily C, 2
56139	PCDHAC1	protocadherin alpha 13; protocadherin alpha 10; protocadherin alpha subfamily C, 1; protocadherin alpha subfamily C, 2
6239	Rreb1	ras responsive element binding protein 1
80124	Vcpip1	valosin containing protein (p97)/p47 complex interacting protein 1
56134	pcdha13	protocadherin alpha 13; protocadherin alpha 10; protocadherin alpha subfamily C, 1; protocadherin alpha subfamily C, 2
56134	PCDHA10	protocadherin alpha 13; protocadherin alpha 10; protocadherin alpha subfamily C, 1; protocadherin alpha subfamily C, 2
56134	PCDHAC2	protocadherin alpha 13; protocadherin alpha 10; protocadherin alpha subfamily C, 1; protocadherin alpha subfamily C, 2
56134	PCDHAC1	protocadherin alpha 13; protocadherin alpha 10; protocadherin alpha subfamily C, 1; protocadherin alpha subfamily C, 2
56135	pcdha13	protocadherin alpha 13; protocadherin alpha 10; protocadherin alpha subfamily C, 1; protocadherin alpha subfamily C, 2
56135	PCDHA10	protocadherin alpha 13; protocadherin alpha 10; protocadherin alpha subfamily C, 1; protocadherin alpha subfamily C, 2
56135	PCDHAC2	protocadherin alpha 13; protocadherin alpha 10; protocadherin alpha subfamily C, 1; protocadherin alpha subfamily C, 2
56135	PCDHAC1	protocadherin alpha 13; protocadherin alpha 10; protocadherin alpha subfamily C, 1; protocadherin alpha subfamily C, 2
56136	pcdha13	protocadherin alpha 13; protocadherin alpha 10; protocadherin alpha subfamily C, 1; protocadherin alpha subfamily C, 2
56136	PCDHA10	protocadherin alpha 13; protocadherin alpha 10; protocadherin alpha subfamily C, 1; protocadherin alpha subfamily C, 2
56136	PCDHAC2	protocadherin alpha 13; protocadherin alpha 10; protocadherin alpha subfamily C, 1; protocadherin alpha subfamily C, 2
56136	PCDHAC1	protocadherin alpha 13; protocadherin alpha 10; protocadherin alpha subfamily C, 1; protocadherin alpha subfamily C, 2
54831	BEST2	bestrophin 2
80765	STARD5	StAR-related lipid transfer (START) domain containing 5
9529	BAG5	BCL2-associated athanogene 5
4907	NT5E	5'-nucleotidase, ecto (CD73)
554251	Fbxo48	F-box protein 48
8997	KALRN	kalirin, RhoGEF kinase
80762	NDFIP1	Nedd4 family interacting protein 1
8999	CDKL2	cyclin-dependent kinase-like 2 (CDC2-related kinase)
90693	CCDC126	coiled-coil domain containing 126
753	C18orf1	chromosome 18 open reading frame 1
9525	VPS4B	vacuolar protein sorting 4 homolog B (S. cerevisiae)
9522	SCAMP1	secretory carrier membrane protein 1
2926	Grsf1	G-rich RNA sequence binding factor 1
56143	PCDHA5	protocadherin alpha 5
79071	ELOVL6	ELOVL family member 6, elongation of long chain fatty acids (FEN1/Elo2, SUR4/Elo3-like, yeast)
56142	PCDHA6	protocadherin alpha 8; protocadherin alpha 6
56142	PCDHA8	protocadherin alpha 8; protocadherin alpha 6
6856	SYPL1	synaptophysin-like 1
56141	PCDHA7	protocadherin alpha 7
11161	c14orf1	chromosome 14 open reading frame 1
56140	PCDHA6	protocadherin alpha 8; protocadherin alpha 6
56140	PCDHA8	protocadherin alpha 8; protocadherin alpha 6
1871	E2F3	E2F transcription factor 3
1870	E2f2	E2F transcription factor 2
8001	Glra3	glycine receptor, alpha 3
9135	RABEP1	rabaptin, RAB GTPase binding effector protein 1
139231	fam199x	chromosome X open reading frame 39
56146	PCDHA2	protocadherin alpha 2
6038	Rnase4	ribonuclease, RNase A family, 4
11168	PSIP1	PC4 and SFRS1 interacting protein 1
54843	SYTL2	synaptotagmin-like 2
56147	Pcdha4	protocadherin alpha 1; protocadherin alpha 4
56147	PCDHA1	protocadherin alpha 1; protocadherin alpha 4
158586	ZXDB	zinc finger, X-linked, duplicated B
56144	Pcdha4	protocadherin alpha 1; protocadherin alpha 4
56144	PCDHA1	protocadherin alpha 1; protocadherin alpha 4
56145	PCDHA3	protocadherin alpha 3
3066	HDAC2	histone deacetylase 2
9515	STXBP5L	syntaxin binding protein 5-like
135228	CD109	CD109 molecule
2531	kdsr	3-ketodihydrosphingosine reductase
7750	zmym2	zinc finger, MYM-type 2
91661	ZNF765	zinc finger protein 765
4205	MEF2A	myocyte enhancer factor 2A
3720	jarid2	jumonji, AT rich interactive domain 2
55745	mudeng	MU-2/AP1M2 domain containing, death-inducing
3084	NRG1	neuregulin 1
55742	PARVA	parvin, alpha
54491	Fam105a	family with sequence similarity 105, member A
4897	nrcam	neuronal cell adhesion molecule
83604	TMEM47	transmembrane protein 47
64398	mpp5	membrane protein, palmitoylated 5 (MAGUK p55 subfamily member 5)
9857	CEP350	centrosomal protein 350kDa
84674	Card6	caspase recruitment domain family, member 6
51088	klhl5	kelch-like 5 (Drosophila)
55540	Il17rb	interleukin 17 receptor B
54494	C11orf71	chromosome 11 open reading frame 71
56916	Smarcad1	SWI/SNF-related, matrix-associated actin-dependent regulator of chromatin, subfamily a, containing DEAD/H box 1
4211	MEIS1	Meis homeobox 1
3920	lamp2	lysosomal-associated membrane protein 2
7745	ZNF192	zinc finger protein 192
65059	Raph1	Ras association (RalGDS/AF-6) and pleckstrin homology domains 1
4488	MSX2	msh homeobox 2
3098	HK1	hexokinase 1
1184	Clcn5	chloride channel 5
117155	CATSPER2	cation channel, sperm associated 2
1183	CLCN4	chloride channel 4
1182	Clcn3	chloride channel 3
115752	Dis3l	DIS3 mitotic control homolog (S. cerevisiae)-like
3097	hivep2	human immunodeficiency virus type I enhancer binding protein 2
3091	HIF1A	hypoxia inducible factor 1, alpha subunit (basic helix-loop-helix transcription factor)
55752	2011-09-01	septin 11
54898	Elovl2	elongation of very long chain fatty acids (FEN1/Elo2, SUR4/Elo3, yeast)-like 2
169166	SNX31	sorting nexin 31
284996	Rnf149	ring finger protein 149
3717	Jak2	Janus kinase 2
4603	mybl1	v-myb myeloblastosis viral oncogene homolog (avian)-like 1
4602	myb	v-myb myeloblastosis viral oncogene homolog (avian)
4891	SLC11A2	solute carrier family 11 (proton-coupled divalent metal ion transporters), member 2
160760	Pptc7	PTC7 protein phosphatase homolog (S. cerevisiae)
56648	Eif5a2	eukaryotic translation initiation factor 5A2
359787	dppA3	developmental pluripotency associated 3
56929	FEM1C	fem-1 homolog c (C. elegans)
55558	Plxna3	plexin A3
22797	TFEC	transcription factor EC
3742	KCNA6	potassium voltage-gated channel, shaker-related subfamily, member 6
5756	twf1	twinfilin, actin-binding protein, homolog 1 (Drosophila)
9880	ZBTB39	zinc finger and BTB domain containing 39
54885	TBC1D8B	TBC1 domain family, member 8B (with GRAM domain)
55727	BTBD7	BTB (POZ) domain containing 7
10325	RRAGB	Ras-related GTP binding B
9886	Rhobtb1	Rho-related BTB domain containing 1
51696	Heca	headcase homolog (Drosophila)
9882	TBC1D4	TBC1 domain family, member 4
119032	C10orf32	chromosome 10 open reading frame 32
359948	IRF2BP2	interferon regulatory factor 2 binding protein 2
163126	Eid2	EP300 interacting inhibitor of differentiation 2
4638	MYLK	myosin light chain kinase
253559	CADM2	cell adhesion molecule 2
55521	TRIM36	tripartite motif-containing 36
81566	CSRNP2	cysteine-serine-rich nuclear protein 2
23118	tab2	mitogen-activated protein kinase kinase kinase 7 interacting protein 2
4090	Smad5	SMAD family member 5
284273	ZADH2	zinc binding alcohol dehydrogenase domain containing 2
352954	gats	GATS, stromal antigen 3 opposite strand
7048	Tgfbr2	transforming growth factor, beta receptor II (70/80kDa)
128338	DRAM2	DNA-damage regulated autophagy modulator 2
49854	ZNF295	zinc finger protein 295
4232	mest	mesoderm specific transcript homolog (mouse)
91653	BOC	Boc homolog (mouse)
117178	SSX2IP	synovial sarcoma, X breakpoint 2 interacting protein
65267	WNK3	WNK lysine deficient protein kinase 3
4238	Mfap3	microfibrillar-associated protein 3
65062	Als2cr4	amyotrophic lateral sclerosis 2 (juvenile) chromosome region, candidate 4
5764	PTN	pleiotrophin
3736	KCNA1	potassium voltage-gated channel, shaker-related subfamily, member 1 (episodic ataxia with myokymia)
10313	RTN3	reticulon 3
54875	Cntln	centlein, centrosomal protein
23389	Med13l	mediator complex subunit 13-like
113835	ZNF257	zinc finger protein 257
3738	kcna3	potassium voltage-gated channel, shaker-related subfamily, member 3
54876	DCAF16	chromosome 4 open reading frame 30
51684	sufU	suppressor of fused homolog (Drosophila)
139324	HDX	highly divergent homeobox
130399	ACVR1C	activin A receptor, type IC
222166	C7orf41	chromosome 7 open reading frame 41
80204	fbxo11	F-box protein 11
80205	CHD9	chromodomain helicase DNA binding protein 9
171546	c14orf147	chromosome 14 open reading frame 147
317649	eif4e3	eukaryotic translation initiation factor 4E family member 3
55531	elmod1	ELMO/CED-12 domain containing 1
81578	COL21A1	collagen, type XXI, alpha 1
114885	OSBPL11	oxysterol binding protein-like 11
7716	vezf1	vascular endothelial zinc finger 1
23107	MRPS27	mitochondrial ribosomal protein S27
56907	SPIRE1	spire homolog 1 (Drosophila)
5771	PTPN2	protein tyrosine phosphatase, non-receptor type 2
4857	NOVA1	neuro-oncological ventral antigen 1
222171	PRR15	proline rich 15
169981	Spin3	spindlin family, member 3
254827	Naaladl2	N-acetylated alpha-linked acidic dipeptidase-like 2
84436	znf534	zinc finger protein 534; zinc finger protein 528
84436	ZNF528	zinc finger protein 534; zinc finger protein 528
284058	KIAA1267	KIAA1267
23171	GPD1L	glycerol-3-phosphate dehydrogenase 1-like
23376	KIAA0776	KIAA0776
9073	Cldn8	claudin 8
84433	CARD11	caspase recruitment domain family, member 11
23175	lpin1	lipin 1
10385	BTN2A2	butyrophilin, subfamily 2, member A2
4247	mgat2	mannosyl (alpha-1,6-)-glycoprotein beta-1,2-N-acetylglucosaminyltransferase
9076	CLDN1	claudin 1
23179	RGL1	ral guanine nucleotide dissociation stimulator-like 1
7991	TUSC3	tumor suppressor candidate 3
4072	epcam	epithelial cell adhesion molecule
4256	MGP	matrix Gla protein
23177	Cep68	centrosomal protein 68kDa
254065	Brwd3	bromodomain and WD repeat domain containing 3
2673	GFPT1	glutamine-fructose-6-phosphate transaminase 1
7994	MYST3	MYST histone acetyltransferase (monocytic leukemia) 3
7993	UBXN8	UBX domain protein 8
285386	tprg1	tumor protein p63 regulated 1
137682	C8orf38	chromosome 8 open reading frame 38
89795	LOC652725	neuron navigator 3; similar to neuron navigator 3
89795	NAV3	neuron navigator 3; similar to neuron navigator 3
153222	C5orf41	chromosome 5 open reading frame 41
117195	Mrgprx3	MAS-related GPR, member X3
55796	Mbnl3	muscleblind-like 3 (Drosophila)
4846	NOS3	nitric oxide synthase 3 (endothelial cell)
4651	Myo10	myosin X
11231	SEC63	SEC63 homolog (S. cerevisiae)
7976	fzd3	frizzled homolog 3 (Drosophila)
84447	SYVN1	synovial apoptosis inhibitor 1, synoviolin
2672	GFI1	growth factor independent 1 transcription repressor
390927	ZNF793	zinc finger protein 793
144348	ZNF664	zinc finger protein 664
51669	TMEM66	transmembrane protein 66
283417	DPY19L2	dpy-19-like 2 (C. elegans)
9705	ST18	suppression of tumorigenicity 18 (breast carcinoma) (zinc finger protein)
5506	Ppp1r3a	protein phosphatase 1, regulatory (inhibitor) subunit 3A
10576	CCT2	chaperonin containing TCP1, subunit 2 (beta)
10371	SEMA3A	sema domain, immunoglobulin domain (Ig), short basic domain, secreted, (semaphorin) 3A
23168	Rtf1	Rtf1, Paf1/RNA polymerase II complex component, homolog (S. cerevisiae)
115992	rnf166	ring finger protein 166
55791	C1orf103	chromosome 1 open reading frame 103
55510	Ddx43	DEAD (Asp-Glu-Ala-Asp) box polypeptide 43
115708	Trmt61a	tRNA methyltransferase 61 homolog A (S. cerevisiae)
4642	MYO1D	myosin ID
4086	SMAD1	SMAD family member 1
113612	CYP2U1	cytochrome P450, family 2, subfamily U, polypeptide 1
4645	LOC441420	similar to acetyl-Coenzyme A acyltransferase 2 (mitochondrial 3-oxoacyl-Coenzyme A thiolase); similar to KIAA1119 protein; myosin VB
4645	LOC392335	similar to acetyl-Coenzyme A acyltransferase 2 (mitochondrial 3-oxoacyl-Coenzyme A thiolase); similar to KIAA1119 protein; myosin VB
4645	MYO5B	similar to acetyl-Coenzyme A acyltransferase 2 (mitochondrial 3-oxoacyl-Coenzyme A thiolase); similar to KIAA1119 protein; myosin VB
55762	ZNF701	zinc finger protein 701
4878	NPPA	natriuretic peptide precursor A
151195	CCNYL1	cyclin Y-like 1
9097	USP14	ubiquitin specific peptidase 14 (tRNA-guanine transglycosylase)
7776	znf236	zinc finger protein 236
55769	ZNF83	zinc finger protein 83
7773	ZNF230	zinc finger protein 230
89978	ATPBD4	ATP binding domain 4
84458	Lcor	ligand dependent nuclear receptor corepressor
3702	ITK	IL2-inducible T-cell kinase
7771	ZFP112	zinc finger protein 112 homolog (mouse)
10562	OLFM4	olfactomedin 4
9717	SEC14L5	SEC14-like 5 (S. cerevisiae)
57786	RBAK	hypothetical LOC389458; RB-associated KRAB zinc finger
57786	LOC389458	hypothetical LOC389458; RB-associated KRAB zinc finger
5516	PPP2CB	protein phosphatase 2 (formerly 2A), catalytic subunit, beta isoform
5515	PPP2CA	protein phosphatase 2 (formerly 2A), catalytic subunit, alpha isoform
4677	Nars	asparaginyl-tRNA synthetase
94104	GCFC1	chromosome 21 open reading frame 66
114836	SLAMF6	SLAM family member 6
345651	Actbl2	actin, beta-like 2
171392	ZNF675	zinc finger protein 675
79102	rnf26	ring finger protein 26
11216	AKAP10	A kinase (PRKA) anchor protein 10
160335	TMTC2	transmembrane and tetratricopeptide repeat containing 2
4868	NPHS1	nephrosis 1, congenital, Finnish type (nephrin)
7957	EPM2A	epilepsy, progressive myoclonus type 2A, Lafora disease (laforin)
9734	hdac9	histone deacetylase 9
2487	FRZB	frizzled-related protein
286499	FAM133A	family with sequence similarity 133, member A
23349	KIAA1045	KIAA1045
23142	dcun1d4	DCN1, defective in cullin neddylation 1, domain containing 4 (S. cerevisiae)
23348	dock9	dedicator of cytokinesis 9
84466	MEGF10	multiple EGF-like-domains 10
3981	LIG4	ligase IV, DNA, ATP-dependent
10550	ARL6IP5	ADP-ribosylation-like factor 6 interacting protein 5
222967	RSPH10B2	radial spoke head 10 homolog B2 (Chlamydomonas); radial spoke head 10 homolog B (Chlamydomonas)
222967	RSPH10B	radial spoke head 10 homolog B2 (Chlamydomonas); radial spoke head 10 homolog B (Chlamydomonas)
57085	Agtrap	angiotensin II receptor-associated protein
253714	c6orf167	chromosome 6 open reading frame 167
4286	MITF	microphthalmia-associated transcription factor
2494	NR5A2	nuclear receptor subfamily 5, group A, member 2
2495	FTHL3	ferritin, heavy polypeptide 1; ferritin, heavy polypeptide-like 16; similar to ferritin, heavy polypeptide 1; ferritin, heavy polypeptide-like 3 pseudogene
2495	FTHL16	ferritin, heavy polypeptide 1; ferritin, heavy polypeptide-like 16; similar to ferritin, heavy polypeptide 1; ferritin, heavy polypeptide-like 3 pseudogene
2495	FTHL20	ferritin, heavy polypeptide 1; ferritin, heavy polypeptide-like 16; similar to ferritin, heavy polypeptide 1; ferritin, heavy polypeptide-like 3 pseudogene
2495	FTH1	ferritin, heavy polypeptide 1; ferritin, heavy polypeptide-like 16; similar to ferritin, heavy polypeptide 1; ferritin, heavy polypeptide-like 3 pseudogene
3977	Lifr	leukemia inhibitory factor receptor alpha
10350	Abca9	ATP-binding cassette, sub-family A (ABC1), member 9
57089	ENTPD7	ectonucleoside triphosphate diphosphohydrolase 7
286887	KRT6C	keratin 6C
143471	PSMA8	proteasome (prosome, macropain) subunit, alpha type, 8
10559	SLC35A1	solute carrier family 35 (CMP-sialic acid transporter), member A1
116442	Rab39b	RAB39B, member RAS oncogene family
116443	Grin3a	glutamate receptor, ionotropic, N-methyl-D-aspartate 3A
7091	Tle4	transducin-like enhancer of split 4 (E(sp1) homolog, Drosophila)
7092	TLL1	tolloid-like 1
57579	FAM135A	family with sequence similarity 135, member A
283659	PRTG	protogenin homolog (Gallus gallus)
285343	C3orf23	chromosome 3 open reading frame 23
5166	PDK4	pyruvate dehydrogenase kinase, isozyme 4
5167	Enpp1	ectonucleotide pyrophosphatase/phosphodiesterase 1
84930	MASTL	microtubule associated serine/threonine kinase-like
51002	TPRKB	TP53RK binding protein
57575	PCDH10	protocadherin 10
8533	Cops3	COP9 constitutive photomorphogenic homolog subunit 3 (Arabidopsis)
5165	PDK3	pyruvate dehydrogenase kinase, isozyme 3
5163	PDK1	pyruvate dehydrogenase kinase, isozyme 1
55186	SLC25A36	solute carrier family 25, member 36
1102	rcbtb2	regulator of chromosome condensation (RCC1) and BTB (POZ) domain containing protein 2
10917	BTNL3	butyrophilin-like 3
1390	Crem	cAMP responsive element modulator
84002	b3gnt5	UDP-GlcNAc:betaGal beta-1,3-N-acetylglucosaminyltransferase 5
170622	Commd6	COMM domain containing 6
10926	Dbf4	DBF4 homolog (S. cerevisiae)
10927	spin1	spindlin 1
163859	C1orf55	chromosome 1 open reading frame 55
57035	C1orf63	chromosome 1 open reading frame 63
10923	sub1	SUB1 homolog (S. cerevisiae)
5948	rbp2	retinol binding protein 2, cellular
220988	Hnrnpa3	heterogeneous nuclear ribonucleoprotein A3
257144	GCET2	germinal center expressed transcript 2
50940	PDE11A	phosphodiesterase 11A
414061	DNAJB3	DnaJ (Hsp40) homolog, subfamily B, member 3
10135	NAMPT	nicotinamide phosphoribosyltransferase
8528	DDO	D-aspartate oxidase
84206	MEX3B	mex-3 homolog B (C. elegans)
130507	UBR3	ubiquitin protein ligase E3 component n-recognin 3 (putative)
51427	ZNF107	zinc finger protein 107
85015	USP45	ubiquitin specific peptidase 45
57569	ARHGAP20	Rho GTPase activating protein 20
5178	PEG3AS	paternally expressed 3; PEG3 antisense RNA (non-protein coding); zinc finger, imprinted 2
5178	ZIM2	paternally expressed 3; PEG3 antisense RNA (non-protein coding); zinc finger, imprinted 2
5178	PEG3	paternally expressed 3; PEG3 antisense RNA (non-protein coding); zinc finger, imprinted 2
64746	ACBD3	acyl-Coenzyme A binding domain containing 3
22989	MYH15	myosin, heavy chain 15
115294	PCMTD1	protein-L-isoaspartate (D-aspartate) O-methyltransferase domain containing 1
7547	ZIC3	Zic family member 3 (odd-paired homolog, Drosophila)
728819	LOC728819	hCG1645220
57563	Klhl8	kelch-like 8 (Drosophila)
51617	hmp19	HMP19 protein
6688	SPI1	spleen focus forming virus (SFFV) proviral integration oncogene spi1
360023	Zbtb41	zinc finger and BTB domain containing 41
57020	c16orf62	chromosome 16 open reading frame 62
27129	hspb7	heat shock 27kDa protein family, member 7 (cardiovascular)
55193	pbrm1	polybromo 1
10916	MAGED2	melanoma antigen family D, 2
10914	Papola	poly(A) polymerase alpha
27125	AFF4	AF4/FMR2 family, member 4
6695	Spock1	sparc/osteonectin, cwcv and kazal-like domains proteoglycan (testican) 1
4693	ndp	Norrie disease (pseudoglioma)
619279	ZNF704	zinc finger protein 704
57560	IFT80	intraflagellar transport 80 homolog (Chlamydomonas)
26984	SEC22A	SEC22 vesicle trafficking protein homolog A (S. cerevisiae)
85004	Rerg	RAS-like, estrogen-regulated, growth inhibitor
5930	RBBP6	retinoblastoma binding protein 6
23580	Cdc42ep4	CDC42 effector protein (Rho GTPase binding) 4
84912	SLC35B4	solute carrier family 35, member B4
728194	RSPH10B2	radial spoke head 10 homolog B2 (Chlamydomonas); radial spoke head 10 homolog B (Chlamydomonas)
728194	RSPH10B	radial spoke head 10 homolog B2 (Chlamydomonas); radial spoke head 10 homolog B (Chlamydomonas)
342035	GLDN	gliomedin
51201	ZDHHC2	zinc finger, DHHC-type containing 2
51028	VPS36	vacuolar protein sorting 36 homolog (S. cerevisiae)
118611	C10orf90	chromosome 10 open reading frame 90
22992	KDM2A	lysine (K)-specific demethylase 2A
10520	ZNF211	zinc finger protein 211
51029	PPPDE1	PPPDE peptidase domain containing 1
6678	SPARC	secreted protein, acidic, cysteine-rich (osteonectin)
51026	Golt1b	golgi transport 1 homolog B (S. cerevisiae)
401474	SAMD12	sterile alpha motif domain containing 12
55161	tmem33	transmembrane protein 33
150280	Hormad2	HORMA domain containing 2
10943	MSL3	male-specific lethal 3 homolog (Drosophila)
27314	RAB30	RAB30, member RAS oncogene family
5565	PRKAB2	protein kinase, AMP-activated, beta 2 non-catalytic subunit
4430	MYO1B	myosin IB
6683	SPAST	spastin
23589	carhsp1	calcium regulated heat stable protein 1, 24kDa
5139	PDE3A	phosphodiesterase 3A, cGMP-inhibited
26149	ZNF658	zinc finger protein 658
26148	C10orf12	chromosome 10 open reading frame 12
84224	NBPF3	neuroblastoma breakpoint family, member 3
196528	ARID2	AT rich interactive domain 2 (ARID, RFX-like)
342926	ZNF677	zinc finger protein 677
220064	ORAOV1	oral cancer overexpressed 1
26999	CYFIP2	cytoplasmic FMR1 interacting protein 2
57551	Taok1	TAO kinase 1
84923	FAM104A	family with sequence similarity 104, member A
57542	KLHDC5	kelch domain containing 5
390	rnd3	Rho family GTPase 3
26133	TRPC4AP	transient receptor potential cation channel, subfamily C, member 4 associated protein
51030	fam18b	family with sequence similarity 18, member B2; family with sequence similarity 18, member B
51030	Fam18b2	family with sequence similarity 18, member B2; family with sequence similarity 18, member B
389432	SAMD5	sterile alpha motif domain containing 5
394	ARHGAP5	Rho GTPase activating protein 5
7525	YES1	v-yes-1 Yamaguchi sarcoma viral oncogene homolog 1
27106	Arrdc2	arrestin domain containing 2
5569	PKIA	protein kinase (cAMP-dependent, catalytic) inhibitor alpha
57045	Twsg1	twisted gastrulation homolog 1 (Drosophila)
6667	sp1	Sp1 transcription factor
55173	mrps10	mitochondrial ribosomal protein S10
5150	PDE7A	phosphodiesterase 7A
23186	RCOR1	REST corepressor 1
55176	Sec61a2	Sec61 alpha 2 subunit (S. cerevisiae)
27303	RBMS3	RNA binding motif, single stranded interacting protein
51605	TRMT6	tRNA methyltransferase 6 homolog (S. cerevisiae)
25816	TNFAIP8	tumor necrosis factor, alpha-induced protein 8
7913	Dek	DEK oncogene
5573	PRKAR1A	protein kinase, cAMP-dependent, regulatory, type I, alpha (tissue specific extinguisher 1)
6670	SP3	Sp3 transcription factor
285513	GPRIN3	GPRIN family member 3
23181	dip2a	DIP2 disco-interacting protein 2 homolog A (Drosophila)
26747	NUFIP1	nuclear fragile X mental retardation protein interacting protein 1
7534	YWHAZ	tyrosine 3-monooxygenase/tryptophan 5-monooxygenase activation protein, zeta polypeptide
10123	Arl4c	ADP-ribosylation factor-like 4C
7531	LOC440917	similar to 14-3-3 protein epsilon (14-3-3E) (Mitochondrial import stimulation factor L subunit) (MSF L); tyrosine 3-monooxygenase/tryptophan 5-monooxygenase activation protein, epsilon polypeptide
7531	YWHAE	similar to 14-3-3 protein epsilon (14-3-3E) (Mitochondrial import stimulation factor L subunit) (MSF L); tyrosine 3-monooxygenase/tryptophan 5-monooxygenase activation protein, epsilon polypeptide
51411	Bin2	bridging integrator 2
5955	RCN2	reticulocalbin 2, EF-hand calcium binding domain
7021	TFAP2B	transcription factor AP-2 beta (activating enhancer binding protein 2 beta)
285175	UNC80	chromosome 2 open reading frame 21
57722	IGDCC4	immunoglobulin superfamily, DCC subclass, member 4
6656	sox1	SRY (sex determining region Y)-box 1
5781	LOC344593	protein tyrosine phosphatase, non-receptor type 11; similar to protein tyrosine phosphatase, non-receptor type 11
5781	LOC442113	protein tyrosine phosphatase, non-receptor type 11; similar to protein tyrosine phosphatase, non-receptor type 11
5781	PTPN11	protein tyrosine phosphatase, non-receptor type 11; similar to protein tyrosine phosphatase, non-receptor type 11
337867	UBAC2	UBA domain containing 2
7026	NR2F2	nuclear receptor subfamily 2, group F, member 2
5579	PRKCB	protein kinase C, beta
1146	CHRNG	cholinergic receptor, nicotinic, gamma
22930	Rab3gap1	RAB3 GTPase activating protein subunit 1 (catalytic)
26512	INTS6	integrator complex subunit 6
84636	GPR174	G protein-coupled receptor 174
7707	ZNF148	zinc finger protein 148
383	arg1	arginase, liver
54454	atad2b	ATPase family, AAA domain containing 2B
55589	bmp2k	BMP2 inducible kinase
389421	Lin28b	lin-28 homolog B (C. elegans)
127435	Podn	podocan
254251	LCORL	ligand dependent nuclear receptor corepressor-like
57533	TBC1D14	TBC1 domain family, member 14
22936	ELL2	elongation factor, RNA polymerase II, 2
22929	sephs1	selenophosphate synthetase 1; similar to selenophosphate synthetase 1
22929	LOC389873	selenophosphate synthetase 1; similar to selenophosphate synthetase 1
65217	PCDH15	protocadherin 15
84248	FYTTD1	forty-two-three domain containing 1
5586	pkn2	protein kinase N2
5587	PRKD1	protein kinase D1
90161	HS6ST2	heparan sulfate 6-O-sulfotransferase 2
7903	ST8SIA4	ST8 alpha-N-acetyl-neuraminide alpha-2,8-sialyltransferase 4
6664	SOX11	SRY (sex determining region Y)-box 11
5793	PTPRG	protein tyrosine phosphatase, receptor type, G
128178	EDARADD	EDAR-associated death domain
5795	PTPRJ	protein tyrosine phosphatase, receptor type, J
64786	TBC1D15	TBC1 domain family, member 15
389015	Slc9a4	solute carrier family 9 (sodium/hydrogen exchanger), member 4
341640	FREM2	FRAS1 related extracellular matrix protein 2
1136	CHRNA3	cholinergic receptor, nicotinic, alpha 3
54469	zfand6	zinc finger, AN1-type domain 6
6456	sh3gl2	SH3-domain GRB2-like 2
130733	Tmem178	transmembrane protein 178
373	trim23	tripartite motif-containing 23
54466	SPIN2A	spindlin family, member 2A
51053	gmnn	geminin, DNA replication inhibitor
84901	NFATC2IP	nuclear factor of activated T-cells, cytoplasmic, calcineurin-dependent 2 interacting protein
54464	XRN1	5'-3' exoribonuclease 1
137868	SGCZ	sarcoglycan zeta
54462	FAM190B	KIAA1128
7306	TYRP1	tyrosinase-related protein 1
26119	ldlrap1	low density lipoprotein receptor adaptor protein 1
51479	Ankfy1	ankyrin repeat and FYVE domain containing 1
163882	Cnst	chromosome 1 open reading frame 71
116068	lysmd3	LysM, putative peptidoglycan-binding, domain containing 3
5591	PRKDC	similar to protein kinase, DNA-activated, catalytic polypeptide; protein kinase, DNA-activated, catalytic polypeptide
5591	LOC731751	similar to protein kinase, DNA-activated, catalytic polypeptide; protein kinase, DNA-activated, catalytic polypeptide
5788	Ptprc	protein tyrosine phosphatase, receptor type, C
154091	SLC2A12	solute carrier family 2 (facilitated glucose transporter), member 12
5789	Ptprd	protein tyrosine phosphatase, receptor type, D
64750	SMURF2	SMAD specific E3 ubiquitin protein ligase 2
6637	LOC100130289	hypothetical protein LOC100132425; similar to small nuclear ribonucleoprotein polypeptide G; small nuclear ribonucleoprotein polypeptide G; small nuclear ribonucleoprotein G-like protein
6637	Snrpg	hypothetical protein LOC100132425; similar to small nuclear ribonucleoprotein polypeptide G; small nuclear ribonucleoprotein polypeptide G; small nuclear ribonucleoprotein G-like protein
6637	LOC100132425	hypothetical protein LOC100132425; similar to small nuclear ribonucleoprotein polypeptide G; small nuclear ribonucleoprotein polypeptide G; small nuclear ribonucleoprotein G-like protein
6637	LOC100130003	hypothetical protein LOC100132425; similar to small nuclear ribonucleoprotein polypeptide G; small nuclear ribonucleoprotein polypeptide G; small nuclear ribonucleoprotein G-like protein
6637	LOC100130932	hypothetical protein LOC100132425; similar to small nuclear ribonucleoprotein polypeptide G; small nuclear ribonucleoprotein polypeptide G; small nuclear ribonucleoprotein G-like protein
6638	SNRPN	small nuclear ribonucleoprotein polypeptide N; SNRPN upstream reading frame
6638	SNURF	small nuclear ribonucleoprotein polypeptide N; SNRPN upstream reading frame
57700	Fam160b1	family with sequence similarity 160, member B1
203547	Vma21	VMA21 vacuolar H+-ATPase homolog (S. cerevisiae)
57704	GBA2	glucosidase, beta (bile acid) 2
283635	fam177a1	family with sequence similarity 177, member A1
56659	KCNK13	potassium channel, subfamily K, member 13
57511	COG6	component of oligomeric golgi complex 6
57708	MIER1	mesoderm induction early response 1 homolog (Xenopus laevis)
92181	Ubtd2	ubiquitin domain containing 2
22954	trim32	tripartite motif-containing 32
57515	SERINC1	serine incorporator 1
90871	C9orf123	chromosome 9 open reading frame 123
25842	Asf1a	ASF1 anti-silencing function 1 homolog A (S. cerevisiae)
51060	TXNDC12	thioredoxin domain containing 12 (endoplasmic reticulum)
51447	ip6k2	inositol hexakisphosphate kinase 2
25843	MOBKL3	MOB1, Mps One Binder kinase activator-like 3 (yeast)
6642	SNX1	sorting nexin 1
151112	ZSWIM2	zinc finger, SWIM-type containing 2
57019	CIAPIN1	cytokine induced apoptosis inhibitor 1; cytokine induced apoptosis inhibitor 1 pseudogene
57019	CIAPIN1P	cytokine induced apoptosis inhibitor 1; cytokine induced apoptosis inhibitor 1 pseudogene
64764	CREB3L2	cAMP responsive element binding protein 3-like 2
1155	TBCB	tubulin folding cofactor B
91607	SLFN11	schlafen family member 11
7013	LOC646127	similar to telomeric repeat binding factor (NIMA-interacting) 1; telomeric repeat binding factor (NIMA-interacting) 1; telomeric repeat binding factor (NIMA-interacting) 1 pseudogene
7013	LOC646316	similar to telomeric repeat binding factor (NIMA-interacting) 1; telomeric repeat binding factor (NIMA-interacting) 1; telomeric repeat binding factor (NIMA-interacting) 1 pseudogene
7013	LOC283523	similar to telomeric repeat binding factor (NIMA-interacting) 1; telomeric repeat binding factor (NIMA-interacting) 1; telomeric repeat binding factor (NIMA-interacting) 1 pseudogene
7013	TERF1	similar to telomeric repeat binding factor (NIMA-interacting) 1; telomeric repeat binding factor (NIMA-interacting) 1; telomeric repeat binding factor (NIMA-interacting) 1 pseudogene
7013	LOC646359	similar to telomeric repeat binding factor (NIMA-interacting) 1; telomeric repeat binding factor (NIMA-interacting) 1; telomeric repeat binding factor (NIMA-interacting) 1 pseudogene
84665	Mypn	myopalladin
26507	CNNM1	cyclin M1
54442	KCTD5	potassium channel tetramerisation domain containing 5
5197	PF4V1	platelet factor 4 variant 1
64766	S100PBP	S100P binding protein
137886	UBXN2B	UBX domain protein 2B
1353	COX11	COX11 homolog, cytochrome c oxidase assembly protein (yeast)
91807	MYLK3	myosin light chain kinase 3
91612	CHURC1	churchill domain containing 1
84251	Sgip1	SH3-domain GRB2-like (endophilin) interacting protein 1
1359	CPA3	carboxypeptidase A3 (mast cell)
6426	SFRS1	splicing factor, arginine/serine-rich 1
127253	TYW3	tRNA-yW synthesizing protein 3 homolog (S. cerevisiae)
127254	C1orf173	chromosome 1 open reading frame 173
128977	C22orf39	chromosome 22 open reading frame 39
51379	CRLF3	cytokine receptor-like factor 3
2004	ELK3	ELK3, ETS-domain protein (SRF accessory protein 2)
50999	Tmed5	transmembrane emp24 protein transport domain containing 5
57209	ZNF248	zinc finger protein 248
23512	SUZ12	suppressor of zeste 12 homolog (Drosophila)
6772	STAT1	signal transducer and activator of transcription 1, 91kDa
11099	PTPN21	protein tyrosine phosphatase, non-receptor type 21
79709	GLT25D1	glycosyltransferase 25 domain containing 1
23515	MORC3	MORC family CW-type zinc finger 3
57205	ATP10D	ATPase, class V, type 10D
23517	SKIV2L2	superkiller viralicidic activity 2-like 2 (S. cerevisiae)
51371	POMP	proteasome maturation protein
401612	Mcart6	mitochondrial carrier triple repeat 6
8128	ST8SIA2	ST8 alpha-N-acetyl-neuraminide alpha-2,8-sialyltransferase 2
1310	col19a1	collagen, type XIX, alpha 1
150962	PUS10	pseudouridylate synthase 10
153	ADRB1	adrenergic, beta-1-, receptor
55379	LRRC59	leucine rich repeat containing 59
10611	PDLIM5	PDZ and LIM domain 5
11096	ADAMTS5	ADAM metallopeptidase with thrombospondin type 1 motif, 5
6769	Stac	SH3 and cysteine rich domain
387694	Sh2d4b	SH2 domain containing 4B
219736	STOX1	storkhead box 1
6785	ELOVL4	elongation of very long chain fatty acids (FEN1/Elo2, SUR4/Elo3, yeast)-like 4
167691	LCA5	Leber congenital amaurosis 5
143187	vti1a	vesicle transport through interaction with t-SNAREs homolog 1A (yeast)
51362	Cdc40	cell division cycle 40 homolog (S. cerevisiae)
51361	HOOK1	hook homolog 1 (Drosophila)
64478	CSMD1	CUB and Sushi multiple domains 1
57211	GPR126	G protein-coupled receptor 126
340419	rspo2	R-spondin 2 homolog (Xenopus laevis)
90529	c1orf201	chromosome 1 open reading frame 201
409	arrb2	arrestin, beta 2
51161	C3orf18	chromosome 3 open reading frame 18
162	AP1B1	adaptor-related protein complex 1, beta 1 subunit
406	arntl	aryl hydrocarbon receptor nuclear translocator-like
202052	Dnajc18	DnaJ (Hsp40) homolog, subfamily C, member 18
5218	cdk14	PFTAIRE protein kinase 1
2020	En2	engrailed homeobox 2
8864	PER2	period homolog 2 (Drosophila)
7227	TRPS1	trichorhinophalangeal syndrome I
23531	MMD	monocyte to macrophage differentiation-associated
10875	FGL2	fibrinogen-like 2
178	agl	amylo-1, 6-glucosidase, 4-alpha-glucanotransferase
164781	WDR69	WD repeat domain 69
55117	Slc6a15	solute carrier family 6 (neutral amino acid transporter), member 15
388561	ZNF761	zinc finger protein 761
167681	PRSS35	protease, serine, 35
222236	NAPEPLD	N-acyl phosphatidylethanolamine phospholipase D
8301	PICALM	phosphatidylinositol binding clathrin assembly protein
80856	KIAA1715	KIAA1715
27283	TINAG	tubulointerstitial nephritis antigen
256643	CXorf23	chromosome X open reading frame 23
84196	usp48	ubiquitin specific peptidase 48
627	BDNF	brain-derived neurotrophic factor
143888	kdelc2	KDEL (Lys-Asp-Glu-Leu) containing 2
412	Sts	steroid sulfatase (microsomal), isozyme S
10881	ACTL7A	actin-like 7A
8853	Asap2	ArfGAP with SH3 domain, ankyrin repeat and PH domain 2
57379	AICDA	activation-induced cytidine deaminase
55108	BSDC1	BSD domain containing 1
813	CALU	calumenin
225	ABCD2	ATP-binding cassette, sub-family D (ALD), member 2
100133941	CD24L4	CD24 molecule; CD24 molecule-like 4
100133941	Cd24	CD24 molecule; CD24 molecule-like 4
59338	plekha1	pleckstrin homology domain containing, family A (phosphoinositide binding specific) member 1
27097	TAF5L	TAF5-like RNA polymerase II, p300/CBP-associated factor (PCAF)-associated factor, 65kDa
157769	Fam91a1	family with sequence similarity 91, member A1
80854	setd7	SET domain containing (lysine methyltransferase) 7
51382	ATP6V1D	ATPase, H+ transporting, lysosomal 34kDa, V1 subunit D
80853	Jhdm1d	jumonji C domain containing histone demethylase 1 homolog D (S. cerevisiae)
150864	fam117b	family with sequence similarity 117, member B
339324	ZNF260	zinc finger protein 260
118427	OLFM3	olfactomedin 3
388566	ZNF470	zinc finger protein 470
129607	CMPK2	cytidine monophosphate (UMP-CMP) kinase 2, mitochondrial
118429	ANTXR2	anthrax toxin receptor 2
2824	GPM6B	glycoprotein M6B
185	Agtr1	angiotensin II receptor, type 1
6386	sdcbp	syndecan binding protein (syntenin)
58475	Ms4a7	membrane-spanning 4-domains, subfamily A, member 7
421	Arvcf	armadillo repeat gene deletes in velocardiofacial syndrome
6757	SSX2B	synovial sarcoma, X breakpoint 2; synovial sarcoma, X breakpoint 5; synovial sarcoma, X breakpoint 2B
6757	SSX5	synovial sarcoma, X breakpoint 2; synovial sarcoma, X breakpoint 5; synovial sarcoma, X breakpoint 2B
6757	SSX2	synovial sarcoma, X breakpoint 2; synovial sarcoma, X breakpoint 5; synovial sarcoma, X breakpoint 2B
8844	KSR1	kinase suppressor of ras 1
842	Casp9	caspase 9, apoptosis-related cysteine peptidase
6597	SMARCA4	SWI/SNF related, matrix associated, actin dependent regulator of chromatin, subfamily a, member 4
202018	tapt1	transmembrane anterior posterior transformation 1
6596	hltf	helicase-like transcription factor
5911	RAP2A	RAP2A, member of RAS oncogene family
2252	Fgf7	hypothetical LOC100132771; fibroblast growth factor 7 (keratinocyte growth factor); fibroblast growth factor 7 pseudogene 2
2252	LOC100132771	hypothetical LOC100132771; fibroblast growth factor 7 (keratinocyte growth factor); fibroblast growth factor 7 pseudogene 2
2252	FGF7P2	hypothetical LOC100132771; fibroblast growth factor 7 (keratinocyte growth factor); fibroblast growth factor 7 pseudogene 2
23556	Pign	phosphatidylinositol glycan anchor biosynthesis, class N
5910	Rap1gds1	RAP1, GTP-GDP dissociation stimulator 1
27445	PCLO	piccolo (presynaptic cytomatrix protein)
9202	Zmym4	zinc finger, MYM-type 4
25898	RCHY1	ring finger and CHY zinc finger domain containing 1
10655	Dmrt2	doublesex and mab-3 related transcription factor 2
9205	ZMYM5	zinc finger, MYM-type 5
25897	RNF19A	ring finger protein 19A
57586	Syt13	synaptotagmin XIII
9495	AKAP5	A kinase (PRKA) anchor protein 5
57380	MRS2	MRS2 magnesium homeostasis factor homolog (S. cerevisiae)
26036	ZNF451	zinc finger protein 451
26034	IPCEF1	interaction protein for cytohesin exchange factors 1
26033	ATRNL1	attractin-like 1
26031	OSBPL3	oxysterol binding protein-like 3
51134	CCDC41	coiled-coil domain containing 41
51133	KCTD3	potassium channel tetramerisation domain containing 3
10659	CELF2	CUG triplet repeat, RNA binding protein 2
55331	ACER3	alkaline ceramidase 3
125	Adh1c	alcohol dehydrogenase 1B (class I), beta polypeptide; alcohol dehydrogenase 1A (class I), alpha polypeptide; alcohol dehydrogenase 1C (class I), gamma polypeptide
125	ADH1B	alcohol dehydrogenase 1B (class I), beta polypeptide; alcohol dehydrogenase 1A (class I), alpha polypeptide; alcohol dehydrogenase 1C (class I), gamma polypeptide
125	ADH1A	alcohol dehydrogenase 1B (class I), beta polypeptide; alcohol dehydrogenase 1A (class I), alpha polypeptide; alcohol dehydrogenase 1C (class I), gamma polypeptide
60482	SLC5A7	solute carrier family 5 (choline transporter), member 7
5926	ARID4A	AT rich interactive domain 4A (RBP1-like)
5927	KDM5A	lysine (K)-specific demethylase 5A
9208	Lrrfip1	leucine rich repeat (in FLII) interacting protein 1
839	CASP6	caspase 6, apoptosis-related cysteine peptidase
84947	SERAC1	serine active site containing 1
57590	Wdfy1	WD repeat and FYVE domain containing 1
3394	IRF8	interferon regulatory factor 8
444	asph	aspartate beta-hydroxylase
6197	Rps6ka3	ribosomal protein S6 kinase, 90kDa, polypeptide 3
6198	RPS6KB1	ribosomal protein S6 kinase, 70kDa, polypeptide 1
91298	C12orf29	chromosome 12 open reading frame 29
94241	TP53INP1	tumor protein p53 inducible nuclear protein 1
55327	LIN7C	lin-7 homolog C (C. elegans)
56892	C8orf4	chromosome 8 open reading frame 4
23743	BHMT2	betaine-homocysteine methyltransferase 2
26045	Lrrtm2	leucine rich repeat transmembrane neuronal 2
120	ADD3	adducin 3 (gamma)
26046	RNF160	ring finger protein 160
55326	AGPAT5	1-acylglycerol-3-phosphate O-acyltransferase 5 (lysophosphatidic acid acyltransferase, epsilon)
123016	TTC8	tetratricopeptide repeat domain 8
84188	far1	fatty acyl CoA reductase 1
860	Runx2	runt-related transcription factor 2
26015	rpap1	RNA polymerase II associated protein 1
148206	ZNF714	zinc finger protein 714
865	Cbfb	core-binding factor, beta subunit
60495	Hpse2	heparanase 2
26019	Upf2	UPF2 regulator of nonsense transcripts homolog (yeast)
80820	EEPD1	endonuclease/exonuclease/phosphatase family domain containing 1
10838	ZNF275	zinc finger protein 275
29104	N6AMT1	N-6 adenine-specific DNA methyltransferase 1 (putative)
23576	DDAH1	dimethylarginine dimethylaminohydrolase 1
7474	WNT5A	wingless-type MMTV integration site family, member 5A
29101	ssu72	SSU72 RNA polymerase II CTD phosphatase homolog (S. cerevisiae)
5010	CLDN11	claudin 11
23774	BRD1	bromodomain containing 1
54502	RBM47	RNA binding motif protein 47
51156	SERPINA10	serpin peptidase inhibitor, clade A (alpha-1 antiproteinase, antitrypsin), member 10
7270	Ttf1	transcription termination factor, RNA polymerase I
222484	LNX2	ligand of numb-protein X 2
26013	L3MBTL	l(3)mbt-like (Drosophila)
148213	ZNF681	zinc finger protein 681
339559	ZNF642	zinc finger protein 642
5908	Rap1b	RAP1B, member of RAS oncogene family
246181	AKR7L	aldo-keto reductase family 7-like
26959	HBP1	HMG-box transcription factor 1
23568	ARL2BP	ADP-ribosylation factor-like 2 binding protein
7465	wee1	WEE1 homolog (S. pombe)
119504	ANAPC16	chromosome 10 open reading frame 104
3375	Iapp	islet amyloid polypeptide
10842	C7orf16	chromosome 7 open reading frame 16
79738	bbs10	Bardet-Biedl syndrome 10
54904	WHSC1L1	Wolf-Hirschhorn syndrome candidate 1-like 1
6999	tdo2	tryptophan 2,3-dioxygenase
7462	LAT2	linker for activation of T cells family, member 2
460	Astn1	astrotactin 1
29110	Tbk1	TANK-binding kinase 1
8804	CREG1	cellular repressor of E1A-stimulated genes 1
28962	OSTM1	osteopetrosis associated transmembrane protein 1
467	atf3	activating transcription factor 3
93134	ZNF812	zinc finger protein 561; zinc finger protein 812
93134	ZNF561	zinc finger protein 561; zinc finger protein 812
51144	HSD17B12	hydroxysteroid (17-beta) dehydrogenase 12
131118	DNAJC19	similar to translocase of the inner mitochondrial membrane 14; DnaJ (Hsp40) homolog, subfamily C, member 19
131118	LOC644589	similar to translocase of the inner mitochondrial membrane 14; DnaJ (Hsp40) homolog, subfamily C, member 19
118672	PSTK	phosphoseryl-tRNA kinase
84168	ANTXR1	anthrax toxin receptor 1
376940	ZC3H6	zinc finger CCCH-type containing 6
8809	Il18r1	interleukin 18 receptor 1
51141	Insig2	insulin induced gene 2
79587	CARS2	cysteinyl-tRNA synthetase 2, mitochondrial (putative)
10152	ABI2	abl interactor 2
90338	znf160	zinc finger protein 160
10150	mbnl2	muscleblind-like 2 (Drosophila)
221833	SP8	Sp8 transcription factor
3149	HMGB3	similar to high mobility group box 3; high-mobility group box 3
3149	LOC729595	similar to high mobility group box 3; high-mobility group box 3
3149	LOC646993	similar to high mobility group box 3; high-mobility group box 3
3149	LOC729952	similar to high mobility group box 3; high-mobility group box 3
79780	CCDC82	coiled-coil domain containing 82
83871	RAB34	RAB34, member RAS oncogene family
7296	LOC100130902	thioredoxin reductase 1; hypothetical LOC100130902
7296	TXNRD1	thioredoxin reductase 1; hypothetical LOC100130902
3337	DNAJB1	DnaJ (Hsp40) homolog, subfamily B, member 1
11010	GLIPR1	GLI pathogenesis-related 1
54714	CNGB3	cyclic nucleotide gated channel beta 3
2289	FKBP5	FK506 binding protein 5
9928	KIF14	kinesin family member 14
23710	GABARAPL3	GABA(A) receptors associated protein like 3 (pseudogene); GABA(A) receptor-associated protein like 1
23710	GABARAPL1	GABA(A) receptors associated protein like 3 (pseudogene); GABA(A) receptor-associated protein like 1
4824	NKX3-1	NK3 homeobox 1
1523	CUX1	cut-like homeobox 1
23308	ICOSLG	inducible T-cell co-stimulator ligand
9046	DOK2	docking protein 2, 56kDa
23306	TMEM194A	transmembrane protein 194A
79145	CHCHD7	coiled-coil-helix-coiled-coil-helix domain containing 7
11017	SNRNP27	small nuclear ribonucleoprotein 27kDa (U4/U6.U5)
389073	C2orf80	chromosome 2 open reading frame 80
4820	NKTR	natural killer-tumor recognition sequence
3156	HMGCR	3-hydroxy-3-methylglutaryl-Coenzyme A reductase
2650	GCNT1	glucosaminyl (N-acetyl) transferase 1, core 2 (beta-1,6-N-acetylglucosaminyltransferase)
9655	SOCS5	suppressor of cytokine signaling 5
79788	ZNF665	zinc finger protein 665
79581	GPR172A	G protein-coupled receptor 172A
678	ZFP36L2	zinc finger protein 36, C3H type-like 2
9444	QKI	quaking homolog, KH domain RNA binding (mouse)
10161	lpar6	purinergic receptor P2Y, G-protein coupled, 5
9637	fez2	fasciculation and elongation protein zeta 2 (zygin II)
203100	HTRA4	HtrA serine peptidase 4
139596	UPRT	uracil phosphoribosyltransferase (FUR1) homolog (S. cerevisiae)
56853	Celf4	bruno-like 4, RNA binding protein (Drosophila)
9255	AIMP1	aminoacyl tRNA synthetase complex-interacting multifunctional protein 1
1793	DOCK1	dedicator of cytokinesis 1
399694	Shc4	SHC (Src homology 2 domain containing) family, member 4
255919	tmem188	transmembrane protein 188; similar to TMEM188 protein
255919	LOC100130176	transmembrane protein 188; similar to TMEM188 protein
79980	DSN1	DSN1, MIND kinetochore complex component, homolog (S. cerevisiae)
1510	CTSE	cathepsin E
166968	Mier3	mesoderm induction early response 1, family member 3
9920	Kbtbd11	kelch repeat and BTB (POZ) domain containing 11
9641	IKBKE	inhibitor of kappa light polypeptide gene enhancer in B-cells, kinase epsilon
80031	SEMA6D	sema domain, transmembrane domain (TM), and cytoplasmic domain, (semaphorin) 6D
90333	ZNF468	zinc finger protein 468
23314	SATB2	SATB homeobox 2
23315	SLC9A8	solute carrier family 9 (sodium/hydrogen exchanger), member 8
56889	TM9SF3	transmembrane 9 superfamily member 3
9908	G3BP2	GTPase activating protein (SH3 domain) binding protein 2
2625	GATA3	GATA binding protein 3
55312	RFK	riboflavin kinase
2070	EYA4	eyes absent homolog 4 (Drosophila)
55314	tmem144	transmembrane protein 144
80267	edem3	ER degradation enhancer, mannosidase alpha-like 3
10672	Gna13	guanine nucleotide binding protein (G protein), alpha 13
2628	gatm	glycine amidinotransferase (L-arginine:glycine amidinotransferase)
2074	Ercc6	excision repair cross-complementing rodent repair deficiency, complementation group 6
56884	Fstl5	follistatin-like 5
23731	c9orf5	chromosome 9 open reading frame 5
54733	Slc35f2	solute carrier family 35, member F2
54928	IMPAD1	inositol monophosphatase domain containing 1
9227	LRAT	lecithin retinol acyltransferase (phosphatidylcholine--retinol O-acyltransferase)
54739	XAF1	XIAP associated factor 1
54933	Rhbdl2	rhomboid, veinlet-like 2 (Drosophila)
142940	TRUB1	TruB pseudouridine (psi) synthase homolog 1 (E. coli)
219537	SMTNL1	smoothelin-like 1
3512	Igj	immunoglobulin J polypeptide, linker protein for immunoglobulin alpha and mu polypeptides
80067	DCAF17	chromosome 2 open reading frame 37
4802	nfyc	nuclear transcription factor Y, gamma
9218	vapa	VAMP (vesicle-associated membrane protein)-associated protein A, 33kDa
11037	STON1-GTF2A1L	stonin 1; STON1-GTF2A1L readthrough transcript; general transcription factor IIA, 1-like
11037	gtf2a1l	stonin 1; STON1-GTF2A1L readthrough transcript; general transcription factor IIA, 1-like
11037	STON1	stonin 1; STON1-GTF2A1L readthrough transcript; general transcription factor IIA, 1-like
1500	CTNND1	catenin (cadherin-associated protein), delta 1
4800	NFYA	nuclear transcription factor Y, alpha
283254	HARBI1	harbinger transposase derived 1
83693	hsdl1	hydroxysteroid dehydrogenase like 1
286826	LIN9	lin-9 homolog (C. elegans)
23327	Nedd4l	neural precursor cell expressed, developmentally down-regulated 4-like
9020	MAP3K14	mitogen-activated protein kinase kinase kinase 14
23324	MAN2B2	mannosidase, alpha, class 2B, member 2
10175	CNIH	cornichon homolog (Drosophila)
93973	actr8	ARP8 actin-related protein 8 homolog (yeast)
6949	TCOF1	Treacher Collins-Franceschetti syndrome 1
79979	TRMT2B	TRM2 tRNA methyltransferase 2 homolog B (S. cerevisiae)
23321	trim2	tripartite motif-containing 2
80063	Atf7ip2	activating transcription factor 7 interacting protein 2
392255	GDF6	growth differentiation factor 6
9420	Cyp7b1	cytochrome P450, family 7, subfamily B, polypeptide 1
79577	Cdc73	cell division cycle 73, Paf1/RNA polymerase II complex component, homolog (S. cerevisiae)
80254	CEP63	centrosomal protein 63kDa
54939	COMMD4	COMM domain containing 4
283461	c12orf4	chromosome 12 open reading frame 40; chromosome 12 open reading frame 4
283461	C12orf40	chromosome 12 open reading frame 40; chromosome 12 open reading frame 4
9236	CCPG1	cell cycle progression 1
162967	ZNF320	zinc finger protein 320
80255	SLC35F5	solute carrier family 35, member F5
79960	phf17	PHD finger protein 17
80059	LRRTM4	leucine rich repeat transmembrane neuronal 4
1780	Dync1i1	dynein, cytoplasmic 1, intermediate chain 1
23333	LOC100133317	dpy-19-like 1 (C. elegans); similar to hCG1645499
23333	DPY19L1	dpy-19-like 1 (C. elegans); similar to hCG1645499
6120	rpe	rcRPE; ribulose-5-phosphate-3-epimerase
6120	LOC729020	rcRPE; ribulose-5-phosphate-3-epimerase
29899	Gpsm2	G-protein signaling modulator 2 (AGS3-like, C. elegans)
122402	TDRD9	tudor domain containing 9
3782	KCNN3	potassium intermediate/small conductance calcium-activated channel, subfamily N, member 3
9411	ARHGAP29	Rho GTPase activating protein 29
219790	RTKN2	rhotekin 2
9695	EDEM1	ER degradation enhancer, mannosidase alpha-like 1
338949	TMEM202	transmembrane protein 202
79956	ermp1	endoplasmic reticulum metallopeptidase 1
55818	KDM3A	lysine (K)-specific demethylase 3A
10198	MPHOSPH9	M-phase phosphoprotein 9
3192	Hnrnpu	heterogeneous nuclear ribonucleoprotein U (scaffold attachment factor A)
80006	c5orf44	chromosome 5 open reading frame 44
80004	ESRP2	epithelial splicing regulatory protein 2
6924	Tceb3	transcription elongation factor B (SIII), polypeptide 3 (110kDa, elongin A)
9975	NR1D2	nuclear receptor subfamily 1, group D, member 2
83636	C19orf12	chromosome 19 open reading frame 12
9693	RAPGEF2	Rap guanine nucleotide exchange factor (GEF) 2; similar to RAPGEF2 protein
9693	LOC100133567	Rap guanine nucleotide exchange factor (GEF) 2; similar to RAPGEF2 protein
6925	TCF4	transcription factor 4
338645	Luzp2	leucine zipper protein 2
3596	IL13	interleukin 13
339500	ZNF678	zinc finger protein 678
255101	ccdc108	coiled-coil domain containing 108
131368	ZPLD1	zona pellucida-like domain containing 1
387263	C6orf120	chromosome 6 open reading frame 120
9403	2015-09-01	15 kDa selenoprotein
2802	GOLGA3	golgi autoantigen, golgin subfamily a, 3
255394	TCP11L2	t-complex 11 (mouse)-like 2
9685	clint1	clathrin interactor 1
339302	CPLX4	complexin 4
161436	EML5	echinoderm microtubule associated protein like 5
6938	TCF12	transcription factor 12
9683	N4BP1	NEDD4 binding protein 1
55803	ADAP2	ArfGAP with dual PH domains 2
1559	CYP2C9	cytochrome P450, family 2, subfamily C, polypeptide 9
56062	KLHL4	kelch-like 4 (Drosophila)
6936	C2orf3	chromosome 2 open reading frame 3
29883	cnot7	CCR4-NOT transcription complex, subunit 7
6934	Tcf7l2	transcription factor 7-like 2 (T-cell specific, HMG-box)
79944	L2HGDH	L-2-hydroxyglutarate dehydrogenase
152404	Igsf11	immunoglobulin superfamily, member 11
11276	SYNRG	AP1 gamma subunit binding protein 1
11072	Dusp14	dual specificity phosphatase 14
139886	Spin4	spindlin family, member 4
199777	Znf626	zinc finger protein 626
3760	KCNJ3	potassium inwardly-rectifying channel, subfamily J, member 3
9678	PHF14	PHD finger protein 14
3758	KCNJ1	potassium inwardly-rectifying channel, subfamily J, member 1
219956	OR9Q1	olfactory receptor, family 9, subfamily Q, member 1
54978	C2orf18	chromosome 2 open reading frame 18
80025	PANK2	pantothenate kinase 2
3556	il1rap	interleukin 1 receptor accessory protein
2029	ENSA	endosulfine alpha
11061	LECT1	leukocyte cell derived chemotaxin 1
9937	DCLRE1A	DNA cross-link repair 1A (PSO2 homolog, S. cerevisiae)
9935	Mafb	v-maf musculoaponeurotic fibrosarcoma oncogene homolog B (avian)
3574	Il7	interleukin 7
3157	HMGCS1	3-hydroxy-3-methylglutaryl-Coenzyme A synthase 1 (soluble)
163486	DENND1B	DENN/MADD domain containing 1B
135656	Dpcr1	diffuse panbronchiolitis critical region 1
219972	Mpeg1	macrophage expressed 1
9665	KIAA0430	KIAA0430
341019	DCDC1	doublecortin domain containing 1
80012	PHC3	polyhomeotic homolog 3 (Drosophila)
11069	Rapgef4	Rap guanine nucleotide exchange factor (GEF) 4
54988	ACSM5	acyl-CoA synthetase medium-chain family member 5
10207	INADL	InaD-like (Drosophila)
346389	Macc1	metastasis associated in colon cancer 1
170959	ZNF431	zinc finger protein 431
401944	LDLRAD2	low density lipoprotein receptor class A domain containing 2
36	ACADSB	acyl-Coenzyme A dehydrogenase, short/branched chain
5638	Prrg1	proline rich Gla (G-carboxyglutamic acid) 1
51778	myoz2	myozenin 2
51776	ZAK	sterile alpha motif and leucine zipper containing kinase AZK
253260	RICTOR	RPTOR independent companion of MTOR, complex 2
139425	DCAF8L1	WD repeat domain 42B
64881	PCDH20	protocadherin 20
171024	SYNPO2	synaptopodin 2
4114	MAGEB3	melanoma antigen family B, 3
81846	Sbf2	SET binding factor 2
3853	KRT6A	keratin 6A
4117	mak	male germ cell-associated kinase
2327	FMO2	flavin containing monooxygenase 2 (non-functional)
54790	TET2	tet oncogene family member 2
23261	CAMTA1	calmodulin binding transcription activator 1
10472	ZNF238	zinc finger protein 238
51768	TM7SF3	transmembrane 7 superfamily member 3
54793	KCTD9	similar to Potassium channel tetramerisation domain containing 9; potassium channel tetramerisation domain containing 9; similar to potassium channel tetramerisation domain containing 9
54793	LOC647013	similar to Potassium channel tetramerisation domain containing 9; potassium channel tetramerisation domain containing 9; similar to potassium channel tetramerisation domain containing 9
54793	LOC642513	similar to Potassium channel tetramerisation domain containing 9; potassium channel tetramerisation domain containing 9; similar to potassium channel tetramerisation domain containing 9
114799	Esco1	establishment of cohesion 1 homolog 1 (S. cerevisiae)
2330	FMO5	flavin containing monooxygenase 5
152815	Thap6	THAP domain containing 6
203427	Slc25a43	solute carrier family 25, member 43
153769	sh3rf2	SH3 domain containing ring finger 2
170960	ZNF721	zinc finger protein 721
54799	mbtd1	mbt domain containing 1
440279	Unc13c	unc-13 homolog C (C. elegans)
161742	spred1	sprouty-related, EVH1 domain containing 1
1493	Ctla4	cytotoxic T-lymphocyte-associated protein 4
125113	KRT222	keratin 222 pseudogene
1452	csnk1a1	casein kinase 1, alpha 1
1455	CSNK1G2	casein kinase 1, gamma 2
55860	ACTR10	actin-related protein 10 homolog (S. cerevisiae)
3845	Kras	v-Ki-ras2 Kirsten rat sarcoma viral oncogene homolog
18	ABAT	4-aminobutyrate aminotransferase
3842	tnpo1	transportin 1
81856	ZNF611	zinc finger protein 611
3840	KPNA4	karyopherin alpha 4 (importin alpha 3)
163227	ZNF100	zinc finger protein 100
1997	ELF1	E74-like factor 1 (ets domain transcription factor)
23012	stk38l	serine/threonine kinase 38 like
144455	E2F7	E2F transcription factor 7
57617	VPS18	vacuolar protein sorting 18 homolog (S. cerevisiae)
221079	ARL5B	ADP-ribosylation factor-like 5B
253461	ZBTB38	zinc finger and BTB domain containing 38
1993	ELAVL2	ELAV (embryonic lethal, abnormal vision, Drosophila)-like 2 (Hu antigen B)
57616	TSHZ3	teashirt zinc finger homeobox 3
9197	slc33a1	solute carrier family 33 (acetyl-CoA transporter), member 1
57615	ZNF849P	zinc finger protein 98 (F7175); keratin associated protein 1-1; zinc finger protein 492; zinc finger protein 849 pseudogene
57615	KRTAP1-1	zinc finger protein 98 (F7175); keratin associated protein 1-1; zinc finger protein 492; zinc finger protein 849 pseudogene
57615	ZNF492	zinc finger protein 98 (F7175); keratin associated protein 1-1; zinc finger protein 492; zinc finger protein 849 pseudogene
57615	ZNF98	zinc finger protein 98 (F7175); keratin associated protein 1-1; zinc finger protein 492; zinc finger protein 849 pseudogene
57614	kiaa1468	KIAA1468
57613	KIAA1467	KIAA1467
57610	RANBP10	RAN binding protein 10
130026	Ica1l	islet cell autoantigen 1,69kDa-like
7182	NR2C2	nuclear receptor subfamily 2, group C, member 2
114299	akap2	A kinase (PRKA) anchor protein 2; paralemmin 2; PALM2-AKAP2 readthrough transcript
114299	PALM2-AKAP2	A kinase (PRKA) anchor protein 2; paralemmin 2; PALM2-AKAP2 readthrough transcript
114299	PALM2	A kinase (PRKA) anchor protein 2; paralemmin 2; PALM2-AKAP2 readthrough transcript
51582	AZIN1	antizyme inhibitor 1
221477	C6orf89	chromosome 6 open reading frame 89
1466	CSRP2	cysteine and glycine-rich protein 2
10217	Ctdspl	CTD (carboxy-terminal domain, RNA polymerase II, polypeptide A) small phosphatase-like
3836	KPNA1	karyopherin alpha 1 (importin alpha 5)
64288	ZNF323	zinc finger protein 323
2309	foxo3b	forkhead box O3; forkhead box O3B pseudogene
2309	FOXO3	forkhead box O3; forkhead box O3B pseudogene
79441	haus3	HAUS augmin-like complex, subunit 3
2592	galT	galactose-1-phosphate uridylyltransferase
151050	c2orf67	chromosome 2 open reading frame 67
2304	FOXE1	forkhead box E1 (thyroid transcription factor 2)
10214	SSX3	synovial sarcoma, X breakpoint 3
9990	SLC12A6	solute carrier family 12 (potassium/chloride transporters), member 6
388969	c2orf68	chromosome 2 open reading frame 68
65125	WNK1	WNK lysine deficient protein kinase 1; hypothetical LOC100132369
65125	LOC100132369	WNK lysine deficient protein kinase 1; hypothetical LOC100132369
9183	ZW10	ZW10, kinetochore associated, homolog (Drosophila)
57608	KIAA1462	KIAA1462
221294	Nt5dc1	5'-nucleotidase domain containing 1
25917	THUMPD3	THUMP domain containing 3
23284	LPHN3	latrophilin 3
124739	Usp43	ubiquitin specific peptidase 43
9185	REPS2	RALBP1 associated Eps domain containing 2
23286	WWC1	WW and C2 domain containing 1
57606	SLAIN2	SLAIN motif family, member 2
9988	Dmtf1	cyclin D binding myb-like transcription factor 1
64283	RGNEF	Rho-guanine nucleotide exchange factor
83448	PUS7L	pseudouridylate synthase 7 homolog (S. cerevisiae)-like
114569	MAL2	mal, T-cell differentiation protein 2
23236	PLCB1	phospholipase C, beta 1 (phosphoinositide-specific)
3823	Klrc3	killer cell lectin-like receptor subfamily C, member 3
64839	FBXL17	F-box and leucine-rich repeat protein 17
2581	GALC	galactosylceramidase
7844	RNF103	vacuolar protein sorting 24 homolog (S. cerevisiae); ring finger protein 103
7844	VPS24	vacuolar protein sorting 24 homolog (S. cerevisiae); ring finger protein 103
51535	PPHLN1	periphilin 1
56300	Il1f9	interleukin 1 family, member 9
124961	ZFP3	zinc finger protein 3 homolog (mouse)
440603	BCL2L15	BCL2-like 15
163702	IL28RA	interleukin 28 receptor, alpha (interferon, lambda receptor)
93624	TADA2B	transcriptional adaptor 2 (ADA2 homolog, yeast)-beta
4756	NEO1	neogenin homolog 1 (chicken)
54768	HYDIN	hydrocephalus inducing homolog 2 (mouse); hydrocephalus inducing homolog (mouse)
83942	TSSK1B	testis-specific serine kinase 1B
10447	FAM3C	family with sequence similarity 3, member C
80315	CPEB4	cytoplasmic polyadenylation element binding protein 4
80313	LRRC27	leucine rich repeat containing 27
64849	Slc13a3	solute carrier family 13 (sodium-dependent dicarboxylate transporter), member 3
23230	VPS13A	vacuolar protein sorting 13 homolog A (S. cerevisiae)
64848	Ythdc2	YTH domain containing 2
7851	malL	mal, T-cell differentiation protein-like
54765	TRIM44	tripartite motif-containing 44
64844	2007-03-01	membrane-associated ring finger (C3HC4) 7
55608	ANKRD10	ankyrin repeat domain 10
4360	MRC1	mannose receptor, C type 1
23022	palld	palladin, cytoskeletal associated protein
7644	ZNF91	zinc finger protein 91
159989	CCDC67	coiled-coil domain containing 67
23224	SYNE2	spectrin repeat containing, nuclear envelope 2
136051	ZNF786	zinc finger protein 786
10238	dcaf7	WD repeat domain 68
83953	FCAMR	Fc receptor, IgA, IgM, high affinity
93627	TBCK	TBC domain-containing protein kinase-like
152559	PAQR3	progestin and adipoQ receptor family member III
147660	ZNF578	zinc finger protein 578
64065	PERP	PERP, TP53 apoptosis effector
283554	GPR137C	G protein-coupled receptor 137C
7639	ZNF85	zinc finger protein 85
116966	WDR17	WD repeat domain 17
2568	GABRP	gamma-aminobutyric acid (GABA) A receptor, pi
2569	Gabrr1	gamma-aminobutyric acid (GABA) receptor, rho 1
3609	ilf3	interleukin enhancer binding factor 3, 90kDa
51557	LGSN	lengsin, lens protein with glutamine synthetase domain
58	ACTA1	actin, alpha 1, skeletal muscle
65982	ZSCAN18	zinc finger and SCAN domain containing 18
56	Acrv1	acrosomal vesicle protein 1
65987	Kctd14	potassium channel tetramerisation domain containing 14
252884	ZNF396	zinc finger protein 396
56126	PCDHB9	protocadherin beta 10; protocadherin beta 9
56126	PCDHB10	protocadherin beta 10; protocadherin beta 9
80335	wdr82	WD repeat domain 82
143384	C10orf46	chromosome 10 open reading frame 46
80333	KCNIP4	Kv channel interacting protein 4
23059	cluap1	clusterin associated protein 1
286343	C9orf150	chromosome 9 open reading frame 150
4325	mmp16	matrix metallopeptidase 16 (membrane-inserted)
2554	Gabra1	gamma-aminobutyric acid (GABA) A receptor, alpha 1
23253	ANKRD12	ankyrin repeat domain 12
116931	MED12L	mediator complex subunit 12-like
23244	PDS5A	PDS5, regulator of cohesion maintenance, homolog A (S. cerevisiae)
440822	PIWIL3	piwi-like 3 (Drosophila)
23245	Astn2	astrotactin 2
7857	scg2	secretogranin II (chromogranin C)
152330	Cntn4	contactin 4
11119	BTN3A1	butyrophilin, subfamily 3, member A1
114991	ZNF618	zinc finger protein 618
133688	UGT3A1	UDP glycosyltransferase 3 family, polypeptide A1
55632	G2E3	G2/M-phase specific E3 ubiquitin ligase
4338	MOCS2	molybdenum cofactor synthesis 2
254170	fbxo33	F-box protein 33
256815	C10orf67	chromosome 10 open reading frame 67
2353	FOS	v-fos FBJ murine osteosarcoma viral oncogene homolog
57188	Adamtsl3	ADAMTS-like 3
57181	SLC39A10	solute carrier family 39 (zinc transporter), member 10
10451	VAV3	vav 3 guanine nucleotide exchange factor
55636	chd7	chromodomain helicase DNA binding protein 7
345930	ECT2L	epithelial cell transforming sequence 2 oncogene-like
64859	OBFC2A	oligonucleotide/oligosaccharide-binding fold containing 2A
1004	CDH6	cadherin 6, type 2, K-cadherin (fetal kidney)
4301	mllt4	similar to Afadin (Protein AF-6); myeloid/lymphoid or mixed-lineage leukemia (trithorax homolog, Drosophila); translocated to, 4
4301	LOC730031	similar to Afadin (Protein AF-6); myeloid/lymphoid or mixed-lineage leukemia (trithorax homolog, Drosophila); translocated to, 4
22876	INPP5F	inositol polyphosphate-5-phosphatase F
10818	frs2	fibroblast growth factor receptor substrate 2
84146	ZNF644	zinc finger protein 644
4306	NR3C2	nuclear receptor subfamily 3, group C, member 2
54517	PUS7	pseudouridylate synthase 7 homolog (S. cerevisiae)
84529	c15orf41	chromosome 15 open reading frame 41
23078	KIAA0564	KIAA0564
55041	plekhb2	pleckstrin homology domain containing, family B (evectins) member 2
57674	RNF213	ring finger protein 213
26263	FBXO22OS	FBXO22 opposite strand (non-protein coding); F-box protein 22
26263	Fbxo22	FBXO22 opposite strand (non-protein coding); F-box protein 22
25961	Nudt13	nudix (nucleoside diphosphate linked moiety X)-type motif 13
23461	abca5	ATP-binding cassette, sub-family A (ABC1), member 5
54510	PCDH18	protocadherin 18
285643	KIF4A	kinesin family member 4B; kinesin family member 4A
285643	Kif4b	kinesin family member 4B; kinesin family member 4A
91574	C12orf65	chromosome 12 open reading frame 65
64219	PJA1	praja ring finger 1
23071	ERP44	endoplasmic reticulum protein 44
201626	PDE12	phosphodiesterase 12
23072	HECW1	HECT, C2 and WW domain containing E3 ubiquitin protein ligase 1
57162	PELI1	pellino homolog 1 (Drosophila)
91975	ZNF300	zinc finger protein 300
1282	Col4a1	collagen, type IV, alpha 1
22882	ZHX2	zinc fingers and homeoboxes 2
1286	COL4A4	collagen, type IV, alpha 4
1901	S1PR1	sphingosine-1-phosphate receptor 1
23471	TRAM1	translocation associated membrane protein 1
1902	lpar1	lysophosphatidic acid receptor 1
25976	TIPARP	TCDD-inducible poly(ADP-ribose) polymerase
54521	WDR44	WD repeat domain 44
25977	Necap1	NECAP endocytosis associated 1
8682	PEA15	phosphoprotein enriched in astrocytes 15
26258	PLDN	pallidin homolog (mouse)
84542	kiaa1841	KIAA1841
474343	SPIN2B	spindlin family, member 2B
4594	MUT	methylmalonyl Coenzyme A mutase
54329	gpr85	G protein-coupled receptor 85
134957	STXBP5	syntaxin binding protein 5 (tomosyn)
84333	PCGF5	polycomb group ring finger 5
6555	SLC10A2	solute carrier family 10 (sodium/bile acid cotransporter family), member 2
55064	c9orf68	chromosome 9 open reading frame 68
10424	PGRMC2	progesterone receptor membrane component 2
26065	lsm14a	LSM14A, SCD6 homolog A (S. cerevisiae)
5412	ubl3	ubiquitin-like 3
51105	PHF20L1	PHD finger protein 20-like 1
26286	arfgap3	ADP-ribosylation factor GTPase activating protein 3
5046	Pcsk6	proprotein convertase subtilisin/kexin type 6
8651	Socs1	suppressor of cytokine signaling 1
57695	USP37	ubiquitin specific peptidase 37
8653	DDX3Y	DEAD (Asp-Glu-Ala-Asp) box polypeptide 3, Y-linked
94005	PIGS	phosphatidylinositol glycan anchor biosynthesis, class S
57698	KIAA1598	KIAA1598
1912	PHC2	polyhomeotic homolog 2 (Drosophila)
51108	METTL9	methyltransferase like 9
58516	LOC728115	similar to hCG2020539; family with sequence similarity 60, member A; similar to family with sequence similarity 60, member A
58516	fam60a	similar to hCG2020539; family with sequence similarity 60, member A; similar to family with sequence similarity 60, member A
58516	LOC728592	similar to hCG2020539; family with sequence similarity 60, member A; similar to family with sequence similarity 60, member A
108	ADCY2	adenylate cyclase 2 (brain)
10803	CCR9	chemokine (C-C motif) receptor 9
285668	FLJ37543	hypothetical protein FLJ37543
5420	PODXL	podocalyxin-like
23095	KIF1B	kinesin family member 1B
6582	slc22a2	solute carrier family 22 (organic cation transporter), member 2
84515	MCM8	minichromosome maintenance complex component 8
57419	SLC24A3	solute carrier family 24 (sodium/potassium/calcium exchanger), member 3
64411	arap3	ArfGAP with RhoGAP domain, ankyrin repeat and PH domain 3
57144	pak7	p21 protein (Cdc42/Rac)-activated kinase 7
55074	oxr1	oxidation resistance 1
97	ACYP1	acylphosphatase 1, erythrocyte (common) type
22861	Nlrp1	NLR family, pyrin domain containing 1
23089	PEG10	paternally expressed 10
55075	uaca	uveal autoantigen with coiled-coil domains and ankyrin repeats
55070	DET1	de-etiolated homolog 1 (Arabidopsis)
134553	C5orf24	chromosome 5 open reading frame 24
400629	TEX19	testis expressed 19
51703	ACSL5	acyl-CoA synthetase long-chain family member 5
92	ACVR2A	activin A receptor, type IIA
26054	SENP6	SUMO1/sentrin specific peptidase 6
124460	SNX20	sorting nexin 20
200558	aplf	aprataxin and PNKP like factor
54542	RC3H2	ring finger and CCCH-type zinc finger domains 2
8660	irs2	insulin receptor substrate 2
492	Atp2b3	ATPase, Ca++ transporting, plasma membrane 3
57683	ZDBF2	zinc finger, DBF-type containing 2
51315	KRCC1	lysine-rich coiled-coil 1
91584	PLXNA4	plexin A4
57680	Chd8	chromodomain helicase DNA binding protein 8
84520	C14orf142	chromosome 14 open reading frame 142
284129	SLC26A11	solute carrier family 26, member 11
7433	VIPR1	vasoactive intestinal peptide receptor 1
490	ATP2B1	ATPase, Ca++ transporting, plasma membrane 1
5810	RAD1	RAD1 homolog (S. pombe)
5432	Polr2c	polymerase (RNA) II (DNA directed) polypeptide C, 33kDa
64422	ATG3	ATG3 autophagy related 3 homolog (S. cerevisiae)
6575	SLC20A2	solute carrier family 20 (phosphate transporter), member 2
88	ACTN2	actinin, alpha 2
57406	ABHD6	abhydrolase domain containing 6
57631	LRCH2	leucine-rich repeats and calponin homology (CH) domain containing 2
340252	ZNF680	zinc finger protein 680
55689	YEATS2	YEATS domain containing 2
54556	Ing3	inhibitor of growth family, member 3
5067	CNTN3	contactin 3 (plasmacytoma associated)
6323	Scn1a	sodium channel, voltage-gated, type I, alpha subunit
5681	Pskh1	protein serine kinase H1
51735	RAPGEF6	Rap guanine nucleotide exchange factor (GEF) 6
84101	usp44	ubiquitin specific peptidase 44
55286	C4orf19	chromosome 4 open reading frame 19
150353	DNAJB7	DnaJ (Hsp40) homolog, subfamily B, member 7
55081	IFT57	intraflagellar transport 57 homolog (Chlamydomonas)
5062	Pak2	p21 protein (Cdc42/Rac)-activated kinase 2
150350	ENTHD1	ENTH domain containing 1
149041	RC3H1	ring finger and CCCH-type zinc finger domains 1
55084	Sobp	sine oculis binding protein homolog (Drosophila)
1051	CEBPB	CCAAT/enhancer binding protein (C/EBP), beta
27236	arfip1	ADP-ribosylation factor interacting protein 1
51320	MEX3C	mex-3 homolog C (C. elegans)
5885	RAD21	RAD21 homolog (S. pombe)
26225	arl5a	ADP-ribosylation factor-like 5A
55680	RUFY2	RUN and FYVE domain containing 2
151531	UPP2	uridine phosphorylase 2
142689	ASB12	ankyrin repeat and SOCS box-containing 12
65117	RSRC2	arginine/serine-rich coiled-coil 2
95681	Tsga14	testis specific, 14
5074	pawr	PRKC, apoptosis, WT1, regulator
54566	EPB41L4B	erythrocyte membrane protein band 4.1 like 4B
22847	znf507	zinc finger protein 507
22841	Rab11fip2	RAB11 family interacting protein 2 (class I)
57628	DPP10	dipeptidyl-peptidase 10
148198	ZNF849P	zinc finger protein 98 (F7175); keratin associated protein 1-1; zinc finger protein 492; zinc finger protein 849 pseudogene
148198	KRTAP1-1	zinc finger protein 98 (F7175); keratin associated protein 1-1; zinc finger protein 492; zinc finger protein 849 pseudogene
148198	ZNF492	zinc finger protein 98 (F7175); keratin associated protein 1-1; zinc finger protein 492; zinc finger protein 849 pseudogene
148198	ZNF98	zinc finger protein 98 (F7175); keratin associated protein 1-1; zinc finger protein 492; zinc finger protein 849 pseudogene
6507	SLC1A3	solute carrier family 1 (glial high affinity glutamate transporter), member 3
1036	CDO1	cysteine dioxygenase, type I
5071	park2	Parkinson disease (autosomal recessive, juvenile) 2, parkin
25939	SAMHD1	SAM domain and HD domain 1
57834	CYP4F11	cytochrome P450, family 4, subfamily F, polypeptide 11
6503	SLA	Src-like-adaptor
5494	PPM1A	protein phosphatase 1A (formerly 2C), magnesium-dependent, alpha isoform
441161	OOEP	oocyte expressed protein homolog (dog)
6304	Satb1	SATB homeobox 1
55293	Uevld	UEV and lactate/malate dehyrogenase domains
55296	tbc1d19	TBC1 domain family, member 19
1044	CDX1	caudal type homeobox 1
51719	cab39	calcium binding protein 39
5878	rab5c	RAB5C, member RAS oncogene family
51334	Prr16	proline rich 16
5879	rac1	ras-related C3 botulinum toxin substrate 1 (rho family, small GTP binding protein Rac1)
285672	SFRS12IP1	SFRS12-interacting protein 1; family with sequence similarity 159, member B
285672	FAM159B	SFRS12-interacting protein 1; family with sequence similarity 159, member B
168374	ZNF92	zinc finger protein 92
57657	Hcn3	hyperpolarization activated cyclic nucleotide-gated potassium channel 3
25943	C20orf194	chromosome 20 open reading frame 194
5870	LOC150786	RAB6C, member RAS oncogene family; RAB6A, member RAS oncogene family; hypothetical LOC100130819; RAB6C-like
5870	RAB6A	RAB6C, member RAS oncogene family; RAB6A, member RAS oncogene family; hypothetical LOC100130819; RAB6C-like
5870	RAB6C	RAB6C, member RAS oncogene family; RAB6A, member RAS oncogene family; hypothetical LOC100130819; RAB6C-like
5870	LOC100130819	RAB6C, member RAS oncogene family; RAB6A, member RAS oncogene family; hypothetical LOC100130819; RAB6C-like
440097	DBX2	developing brain homeobox 2
25941	c18orf10	chromosome 18 open reading frame 10
1956	egfr	epidermal growth factor receptor (erythroblastic leukemia viral (v-erb-b) oncogene homolog, avian)
133619	PRRC1	proline-rich coiled-coil 1
114788	CSMD3	CUB and Sushi multiple domains 3
1027	CDKN1B	cyclin-dependent kinase inhibitor 1B (p27, Kip1)
25948	KBTBD2	kelch repeat and BTB (POZ) domain containing 2
51759	C9orf78	chromosome 9 open reading frame 78
5080	Pax6	paired box 6
91351	DDX60L	DEAD (Asp-Glu-Ala-Asp) box polypeptide 60-like
27250	PDCD4	programmed cell death 4 (neoplastic transformation inhibitor)
114791	TUBGCP5	tubulin, gamma complex associated protein 5
5465	PPARA	peroxisome proliferator-activated receptor alpha
57116	ZNF695	zinc finger protein 695
51340	CRNKL1	crooked neck pre-mRNA splicing factor-like 1 (Drosophila)
6542	SLC7A2	solute carrier family 7 (cationic amino acid transporter, y+ system), member 2
114793	FMNL2	formin-like 2
114792	KLHL32	kelch-like 32 (Drosophila)
57459	Gatad2b	GATA zinc finger domain containing 2B
265	AMELX	amelogenin (amelogenesis imperfecta 1, X-linked)
26091	herc4	hect domain and RLD 4
8899	prpf4b	similar to hCG1820375; PRP4 pre-mRNA processing factor 4 homolog B (yeast)
8899	LOC653155	similar to hCG1820375; PRP4 pre-mRNA processing factor 4 homolog B (yeast)
5861	RAB1A	RAB1A, member RAS oncogene family
257415	LOC728153	family with sequence similarity 133, member B pseudogene; similar to FAM133B protein; family with sequence similarity 133, member B
257415	LOC728640	family with sequence similarity 133, member B pseudogene; similar to FAM133B protein; family with sequence similarity 133, member B
257415	fam133b	family with sequence similarity 133, member B pseudogene; similar to FAM133B protein; family with sequence similarity 133, member B
54585	LZTFL1	leucine zipper transcription factor-like 1
54583	egln1	egl nine homolog 1 (C. elegans)
84765	ZNF577	zinc finger protein 577
81832	NETO1	neuropilin (NRP) and tolloid (TLL)-like 1
5095	pccA	propionyl Coenzyme A carboxylase, alpha polypeptide
81831	NETO2	neuropilin (NRP) and tolloid (TLL)-like 2
6332	SCN7A	sodium channel, voltage-gated, type VII, alpha
151742	Ppm1l	protein phosphatase 1 (formerly 2C)-like
5290	PIK3CA	phosphoinositide-3-kinase, catalytic, alpha polypeptide
6326	SCN2A	sodium channel, voltage-gated, type II, alpha subunit
5475	PPEF1	protein phosphatase, EF-hand calcium binding domain 1
51351	ZNF117	zinc finger protein 117
258	AMBN	ameloblastin (enamel matrix protein)
905	CCNT2	cyclin T2
220388	CCDC89	coiled-coil domain containing 89
140690	CTCFL	CCCTC-binding factor (zinc finger protein)-like
5295	Pik3r1	phosphoinositide-3-kinase, regulatory subunit 1 (alpha)

## Sheet: miR-181b
Entrez ID	Gene Symbol	Gene Name
8226	Hdhd1a	haloacid dehalogenase-like hydrolase domain containing 1A
79800	ALS2CR8	amyotrophic lateral sclerosis 2 (juvenile) chromosome region, candidate 8
79807	GSTCD	glutathione S-transferase, C-terminal domain containing
390443	RNASE9	ribonuclease, RNase A family, 9 (non-active)
6874	taf4	TAF4 RNA polymerase II, TATA box binding protein (TBP)-associated factor, 135kDa
3283	hsd3b1	hydroxy-delta-5-steroid dehydrogenase, 3 beta- and steroid delta-isomerase 1
23657	SLC7A11	solute carrier family 7, (cationic amino acid transporter, y+ system) member 11
170692	ADAMTS18	ADAM metallopeptidase with thrombospondin type 1 motif, 18
79805	Vash2	vasohibin 2
22905	EPN2	epsin 2
147948	ZNF582	zinc finger protein 582
22906	TRAK1	trafficking protein, kinesin binding 1
26609	VCX	variable charge, X-linked
22903	Btbd3	BTB (POZ) domain containing 3
22902	RUFY3	RUN and FYVE domain containing 3
377677	CA13	carbonic anhydrase XIII
22900	CARD8	caspase recruitment domain family, member 8
84078	KBTBD7	kelch repeat and BTB (POZ) domain containing 7
1825	dsc3	desmocollin 3
84079	Ankrd27	ankyrin repeat domain 27 (VPS9 domain)
1824	DSC2	desmocollin 2
6095	RORA	RAR-related orphan receptor A
6096	RORB	RAR-related orphan receptor B
3290	HSD11B1	hydroxysteroid (11-beta) dehydrogenase 1
80731	THSD7B	thrombospondin, type I, domain containing 7B
6092	robo2	roundabout, axon guidance receptor, homolog 2 (Drosophila)
931	MS4A1	membrane-spanning 4-domains, subfamily A, member 1
63934	ZNF667	zinc finger protein 667
63931	mRpS14	mitochondrial ribosomal protein S14
3298	hsf2	heat shock transcription factor 2
6880	TAF9	TAF9 RNA polymerase II, TATA box binding protein (TBP)-associated factor, 32kDa
5366	PMAIP1	phorbol-12-myristate-13-acetate-induced protein 1
5357	PLS1	plastin 1 (I isoform)
5358	PLS3	plastin 3 (T isoform)
751071	METTL12	methyltransferase like 12
10097	Actr2	ARP2 actin-related protein 2 homolog (yeast)
63929	Xpnpep3	X-prolyl aminopeptidase (aminopeptidase P) 3, putative
84897	TBRG1	transforming growth factor beta regulator 1
10095	ARPC1B	actin related protein 2/3 complex, subunit 1B, 41kDa; similar to Actin-related protein 2/3 complex subunit 1B (ARP2/3 complex 41 kDa subunit) (p41-ARC)
10095	LOC653888	actin related protein 2/3 complex, subunit 1B, 41kDa; similar to Actin-related protein 2/3 complex subunit 1B (ARP2/3 complex 41 kDa subunit) (p41-ARC)
1810	DR1	down-regulator of transcription 1, TBP-binding (negative cofactor 2)
84895	fam73b	family with sequence similarity 73, member B
63926	ANKRD5	ankyrin repeat domain 5
80723	TMEM22	transmembrane protein 22
84890	Ado	2-aminoethanethiol (cysteamine) dioxygenase
29909	GPR171	G protein-coupled receptor 171
920	CD4	CD4 molecule
161502	c15orf26	chromosome 15 open reading frame 26
6891	TAP2	transporter 2, ATP-binding cassette, sub-family B (MDR/TAP)
23635	SSBP2	single-stranded DNA binding protein 2
90249	Unc5a	unc-5 homolog A (C. elegans)
57221	KIAA1244	KIAA1244
8239	USP9X	ubiquitin specific peptidase 9, X-linked
6473	SHOX	short stature homeobox
84881	RPUSD4	RNA pseudouridylate synthase domain containing 4
2979	GUCA1B	guanylate cyclase activator 1B (retina)
1847	dusp5	dual specificity phosphatase 5
1848	dusp6	dual specificity phosphatase 6
374879	ZNF699	zinc finger protein 699
79830	ZMYM1	zinc finger, MYM-type 1
51481	VCX3A	variable charge, X-linked 3A
51480	VCX2	variable charge, X-linked 2
138639	PTPDC1	protein tyrosine phosphatase domain containing 1
64599	gigyf1	GRB10 interacting GYF protein 1
79832	QSER1	glutamine and serine rich 1
22908	SACM1L	SAC1 suppressor of actin mutations 1-like (yeast)
22909	Mtmr15	myotubularin related protein 15
23623	Rusc1	RUN and SH3 domain containing 1
5341	plek	pleckstrin
90268	Fam105b	family with sequence similarity 105, member B
913	CD1E	CD1e molecule
2966	GTF2H2D	general transcription factor IIH, polypeptide 2, 44kDa; general transcription factor IIH, polypeptide 2C; general transcription factor IIH, polypeptide 2B; general transcription factor IIH, polypeptide 2D
2966	gtf2h2	general transcription factor IIH, polypeptide 2, 44kDa; general transcription factor IIH, polypeptide 2C; general transcription factor IIH, polypeptide 2B; general transcription factor IIH, polypeptide 2D
2966	GTF2H2C	general transcription factor IIH, polypeptide 2, 44kDa; general transcription factor IIH, polypeptide 2C; general transcription factor IIH, polypeptide 2B; general transcription factor IIH, polypeptide 2D
2966	GTF2H2B	general transcription factor IIH, polypeptide 2, 44kDa; general transcription factor IIH, polypeptide 2C; general transcription factor IIH, polypeptide 2B; general transcription factor IIH, polypeptide 2D
2965	GTF2H1	general transcription factor IIH, polypeptide 1, 62kDa
84874	ZNF514	zinc finger protein 514
91133	L3mbtl4	l(3)mbt-like 4 (Drosophila)
5335	PLCG1	phospholipase C, gamma 1
2960	GTF2E1	general transcription factor IIE, polypeptide 1, alpha 56kDa
5337	PLD1	phospholipase D1, phosphatidylcholine-specific
22916	NCBP2	nuclear cap binding protein subunit 2, 20kDa
63908	napB	N-ethylmaleimide-sensitive factor attachment protein, beta
203068	TUBBP2	tubulin, beta; similar to tubulin, beta 5; tubulin, beta pseudogene 2; tubulin, beta pseudogene 1
203068	TUBBP1	tubulin, beta; similar to tubulin, beta 5; tubulin, beta pseudogene 2; tubulin, beta pseudogene 1
203068	LOC442308	tubulin, beta; similar to tubulin, beta 5; tubulin, beta pseudogene 2; tubulin, beta pseudogene 1
203068	tubB	tubulin, beta; similar to tubulin, beta 5; tubulin, beta pseudogene 2; tubulin, beta pseudogene 1
80705	Tsga10	testis specific, 10
1837	Dtna	dystrobrevin, alpha
987	Lrba	LPS-responsive vesicle trafficking, beach and anchor containing
50852	TRAT1	T cell receptor associated transmembrane adaptor 1
570	baat	bile acid Coenzyme A: amino acid N-acyltransferase (glycine N-choloyltransferase)
10957	PNRC1	proline-rich nuclear receptor coactivator 1
64582	GPR135	G protein-coupled receptor 135
983	Cdk1	cell division cycle 2, G1 to S and G2 to M
113402	Sft2d1	SFT2 domain containing 1
26191	PTPN22	protein tyrosine phosphatase, non-receptor type 22 (lymphoid)
29957	slc25a24	solute carrier family 25 (mitochondrial carrier; phosphate carrier), member 24
29958	DMGDH	dimethylglycine dehydrogenase
2993	Gypa	glycophorin A (MNS blood group)
8500	ppfia1	protein tyrosine phosphatase, receptor type, f polypeptide (PTPRF), interacting protein (liprin), alpha 1
8501	SLC43A1	solute carrier family 43, member 1
57282	SLC4A10	solute carrier family 4, sodium bicarbonate transporter, member 10
5324	PLAG1	pleiomorphic adenoma gene 1
2107	etf1	eukaryotic translation termination factor 1
84864	MINA	MYC induced nuclear antigen
2998	GYS2	glycogen synthase 2 (liver)
577	BAI3	brain-specific angiogenesis inhibitor 3
50848	F11r	F11 receptor
5328	PLAU	plasminogen activator, urokinase
90204	ZSWIM1	zinc finger, SWIM-type containing 1
29940	dse	dermatan sulfate epimerase
7586	ZKSCAN1	zinc finger with KRAB and SCAN domains 1
131034	CPNE4	copine IV
2120	ETV6	ets variant 6
50862	RNF141	ring finger protein 141
5321	pla2g4a	phospholipase A2, group IVA (cytosolic, calcium-dependent)
143098	MPP7	membrane protein, palmitoylated 7 (MAGUK p55 subfamily member 7)
10966	rab40b	RAB40B, member RAS oncogene family
7581	znf33a	zinc finger protein 33A
55466	Dnaja4	DnaJ (Hsp40) homolog, subfamily A, member 4
2113	ETS1	v-ets erythroblastosis virus E26 oncogene homolog 1 (avian)
23682	RAB38	RAB38, member RAS oncogene family
5316	Pknox1	PBX/knotted 1 homeobox 1
9315	C5orf13	chromosome 5 open reading frame 13
586	BCAT1	branched chain aminotransferase 1, cytosolic
5318	Pkp2	plakophilin 2
50859	SPOCK3	sparc/osteonectin, cwcv and kazal-like domains proteoglycan (testican) 3
29942	PURG	purine-rich element binding protein G
284434	nwd1	NACHT and WD repeat domain containing 1
79868	ALG13	asparagine-linked glycosylation 13 homolog (S. cerevisiae)
23673	STX12	syntaxin 12
5311	Pkd2	polycystic kidney disease 2 (autosomal dominant)
969	CD69	CD69 molecule
7576	ZNF28	zinc finger protein 28
63947	Dmrtc1b	DMRT-like family C1B; DMRT-like family C1
63947	DMRTC1	DMRT-like family C1B; DMRT-like family C1
23678	SGK3	serum/glucocorticoid regulated kinase family, member 3
79861	TUBAL3	tubulin, alpha-like 3
962	Cd48	CD48 molecule
60592	Scoc	short coiled-coil protein
79866	c13orf34	chromosome 13 open reading frame 34
1808	Dpysl2	dihydropyrimidinase-like 2
147923	ZNF420	zinc finger protein 420
1806	DPYD	dihydropyrimidine dehydrogenase
10040	TOM1L1	target of myb1 (chicken)-like 1
10042	HMGXB4	HMG box domain containing 4
5303	PIN4	protein (peptidylprolyl cis/trans isomerase) NIMA-interacting, 4 (parvulin)
2123	Evi2a	ecotropic viral integration site 2A
162681	C18orf54	chromosome 18 open reading frame 54
7561	ZNF14	zinc finger protein 14
8503	PIK3R3	phosphoinositide-3-kinase, regulatory subunit 3 (gamma)
3275	PRMT2	protein arginine methyltransferase 2
285600	C5orf36	chromosome 5 open reading frame 36
955	entpd6	ectonucleoside triphosphate diphosphohydrolase 6 (putative function)
1408	cry2	cryptochrome 2 (photolyase-like)
950	scarb2	scavenger receptor class B, member 2
154215	Nkain2	Na+/K+ transporting ATPase interacting 2
134430	WDR36	WD repeat domain 36
79871	RPAP2	RNA polymerase II associated protein 2
10988	metap2	methionyl aminopeptidase 2
128061	c1orf131	chromosome 1 open reading frame 131
8916	Herc3	hect domain and RLD 3
84068	slc10a7	solute carrier family 10 (sodium/bile acid cotransporter family), member 7
8914	TIMELESS	timeless homolog (Drosophila)
84067	Fam160a2	family with sequence similarity 160, member A2
9331	B4GALT6	UDP-Gal:betaGlcNAc beta 1,4- galactosyltransferase, polypeptide 6
9332	CD163	CD163 molecule
29923	C7orf68	chromosome 7 open reading frame 68
9334	B4galt5	UDP-Gal:betaGlcNAc beta 1,4- galactosyltransferase, polypeptide 5
134429	STARD4	StAR-related lipid transfer (START) domain containing 4
3269	HRH1	histamine receptor H1
3267	AGFG1	ArfGAP with FG repeats 1
131405	TRIM71	tripartite motif-containing 71
96459	FNIP1	folliculin interacting protein 1
6018	rlf	rearranged L-myc fusion
54619	CCNJ	cyclin J
2149	F2R	coagulation factor II (thrombin) receptor
54617	Ino80	INO80 homolog (S. cerevisiae)
8929	Phox2b	paired-like homeobox 2b
9748	SLK	STE20-like kinase (yeast)
8930	MBD4	methyl-CpG binding domain protein 4
79888	lpcat1	lysophosphatidylcholine acyltransferase 1
3675	ITGA3	integrin, alpha 3 (antigen CD49C, alpha 3 subunit of VLA-3 receptor)
87178	Pnpt1	polyribonucleotide nucleotidyltransferase 1
9752	PCDHA9	protocadherin alpha 9
11155	Ldb3	LIM domain binding 3
63898	SH2D4A	SH2 domain containing 4A
55024	BANK1	B-cell scaffold protein with ankyrin repeats 1
29994	Baz2b	bromodomain adjacent to zinc finger domain, 2B
55026	fam70a	family with sequence similarity 70, member A
3200	HOXA3	homeobox A3
55027	HEATR3	HEAT repeat containing 3
2153	F5	coagulation factor V (proaccelerin, labile factor)
93487	MAPK1IP1L	mitogen-activated protein kinase 1 interacting protein 1-like
54627	KIAA1383	KIAA1383
55031	usp47	ubiquitin specific peptidase 47
3207	HOXA11	homeobox A11
55030	FBXO34	F-box protein 34
4291	MLF1	myeloid leukemia factor 1
81624	diaph3	diaphanous homolog 3 (Drosophila)
53944	CSNK1G1	casein kinase 1, gamma 1
4293	MAP3K9	mitogen-activated protein kinase kinase kinase 9
8936	WASF1	WAS protein family, member 1
79892	c10orf119	chromosome 10 open reading frame 119
9738	CP110	CP110 protein
4299	AFF1	AF4/FMR2 family, member 1
9745	ZNF536	zinc finger protein 536
55035	NOL8	nucleolar protein 8
166824	rassf6	Ras association (RalGDS/AF-6) domain family member 6
2160	F11	coagulation factor XI
8295	TRRAP	transformation/transcription domain-associated protein
55038	CDCA4	cell division cycle associated 4
9365	KL	klotho
3214	HOXB4	homeobox B4
3215	hoxb5	homeobox B5
144110	TMEM86A	transmembrane protein 86A
353500	Bmp8a	bone morphogenetic protein 8a
8945	btrc	beta-transducin repeat containing
9768	kiaa0101	KIAA0101
9771	RAPGEF5	Rap guanine nucleotide exchange factor (GEF) 5
9772	KIAA0195	KIAA0195
5801	ptprr	protein tyrosine phosphatase, receptor type, R
9774	BCLAF1	similar to Bcl-2-associated transcription factor 1 (Btf); BCL2-associated transcription factor 1
9774	LOC731605	similar to Bcl-2-associated transcription factor 1 (Btf); BCL2-associated transcription factor 1
55008	herc6	hect domain and RLD 6
9777	TM9SF4	transmembrane 9 superfamily protein member 4
9778	KIAA0232	KIAA0232
3696	ITGB8	integrin, beta 8
29970	SCHIP1	schwannomin interacting protein 1
63876	pknox2	PBX/knotted 1 homeobox 2
6003	RGS13	regulator of G-protein signaling 13
55002	TMCO3	transmembrane and coiled-coil domains 3
6004	RGS16	regulator of G-protein signaling 16
9770	RASSF2	Ras association (RalGDS/AF-6) domain family member 2
2173	Fabp7	fatty acid binding protein 7, brain
3227	HOXC11	homeobox C11
9378	NRXN1	neurexin 1
399947	C11orf87	chromosome 11 open reading frame 87
116379	IL22RA2	interleukin 22 receptor, alpha 2
29967	LRP12	low density lipoprotein-related protein 12
54602	NDFIP2	Nedd4 family interacting protein 2
3224	Hoxc8	homeobox C8
56180	MOSPD1	motile sperm domain containing 1
56181	FAM54B	family with sequence similarity 54, member B
353513	VCY1B	variable charge, Y-linked 1B; variable charge, Y-linked
353513	VCY	variable charge, Y-linked 1B; variable charge, Y-linked
6819	Sult1c2	sulfotransferase family, cytosolic, 1C, member 2
260425	MAGI3	membrane associated guanylate kinase, WW and PDZ domain containing 3
339184	CCDC144NL	coiled-coil domain containing 144 family, N-terminal like
126549	Ankle1	ankyrin repeat and LEM domain containing 1
163590	TOR1AIP2	torsin A interacting protein 2
653509	SFTPA1	surfactant protein A1B; surfactant protein A1
9371	kif3b	kinesin family member 3B
2180	ACSL1	acyl-CoA synthetase long-chain family member 1
9760	Tox	thymocyte selection-associated high mobility group box
29094	hspc159	galectin-related protein
9765	ZFYVE16	zinc finger, FYVE domain containing 16
3231	HOXD1	homeobox D1
11127	Kif3a	kinesin family member 3A
2186	BPTF	bromodomain PHD finger transcription factor
3232	hoxd3	homeobox D3
80349	Wdr61	WD repeat domain 61
11122	PTPRT	protein tyrosine phosphatase, receptor type, T
2181	ACSL3	acyl-CoA synthetase long-chain family member 3
2182	Acsl4	acyl-CoA synthetase long-chain family member 4
2915	Grm5	glutamate receptor, metabotropic 5
2919	CXCL1	chemokine (C-X-C motif) ligand 1 (melanoma growth stimulating activity, alpha)
159090	Fam122b	family with sequence similarity 122B
2917	GRM7	glutamate receptor, metabotropic 7
23200	Atp11b	ATPase, class VI, type 11B
150572	SMYD1	SET and MYND domain containing 1
126068	ZNF441	zinc finger protein 441
1861	TOR1A	torsin family 1, member A (torsin A)
2911	GRM1	glutamate receptor, metabotropic 1
11197	Wif1	WNT inhibitory factor 1
11196	SEC23IP	SEC23 interacting protein
3638	INSIG1	insulin induced gene 1
9792	SERTAD2	SERTA domain containing 2
3632	INPP5A	inositol polyphosphate-5-phosphatase, 40kDa
8974	P4HA2	prolyl 4-hydroxylase, alpha polypeptide II
3631	INPP4A	inositol polyphosphate-4-phosphatase, type I, 107kDa
8266	UBL4A	ubiquitin-like 4A
55719	Fam178a	family with sequence similarity 178, member A
23215	Bat2l2	BAT2 domain containing 1
126070	ZNF440	zinc finger protein 440
23216	TBC1D1	TBC1 (tre-2/USP6, BUB2, cdc16) domain family, member 1
9394	HS6ST1	heparan sulfate 6-O-sulfotransferase 1
8976	WASL	Wiskott-Aldrich syndrome-like
9391	CIAO1	cytosolic iron-sulfur protein assembly 1 homolog (S. cerevisiae)
23210	JMJD6	jumonji domain containing 6
9392	TGFBRAP1	transforming growth factor, beta receptor associated protein 1
2908	NR3C1	nuclear receptor subfamily 3, group C, member 1 (glucocorticoid receptor)
653567	Fam23a	family with sequence similarity 23, member A
11186	RASSF1	Ras association (RalGDS/AF-6) domain family member 1
9397	NMT2	N-myristoyltransferase 2
2517	fucA1	fucosidase, alpha-L- 1, tissue
23608	MKRN1	makorin ring finger protein pseudogene 6; makorin ring finger protein 1
23608	MKRN9P	makorin ring finger protein pseudogene 6; makorin ring finger protein 1
23607	CD2AP	CD2-associated protein
2909	GRLF1	glucocorticoid receptor DNA binding factor 1
55704	CCDC88A	coiled-coil domain containing 88A
3643	INSR	insulin receptor
23603	CORO1C	coronin, actin binding protein, 1C
2515	ADAM2	ADAM metallopeptidase domain 2
255488	Rnf144b	ring finger protein 144B
387921	NHLRC3	NHL repeat containing 3
8987	STBD1	starch binding domain 1
132158	glyctk	glycerate kinase
80759	KHDC1L	KH homology domain containing 1; hypothetical protein LOC100129128
80759	KHDC1	KH homology domain containing 1; hypothetical protein LOC100129128
56130	PCDHB6	protocadherin beta 6
56132	PCDHB3	protocadherin beta 3
11174	ADAMTS6	ADAM metallopeptidase with thrombospondin type 1 motif, 6
56137	PCDHA12	protocadherin alpha 12
56138	PCDHA11	protocadherin alpha 11
56139	pcdha13	protocadherin alpha 13; protocadherin alpha 10; protocadherin alpha subfamily C, 1; protocadherin alpha subfamily C, 2
56139	PCDHA10	protocadherin alpha 13; protocadherin alpha 10; protocadherin alpha subfamily C, 1; protocadherin alpha subfamily C, 2
56139	PCDHAC2	protocadherin alpha 13; protocadherin alpha 10; protocadherin alpha subfamily C, 1; protocadherin alpha subfamily C, 2
56139	PCDHAC1	protocadherin alpha 13; protocadherin alpha 10; protocadherin alpha subfamily C, 1; protocadherin alpha subfamily C, 2
6045	rnf2	ring finger protein 2
11176	Baz2a	bromodomain adjacent to zinc finger domain, 2A
11177	BAZ1A	bromodomain adjacent to zinc finger domain, 1A
56134	pcdha13	protocadherin alpha 13; protocadherin alpha 10; protocadherin alpha subfamily C, 1; protocadherin alpha subfamily C, 2
56134	PCDHA10	protocadherin alpha 13; protocadherin alpha 10; protocadherin alpha subfamily C, 1; protocadherin alpha subfamily C, 2
56134	PCDHAC2	protocadherin alpha 13; protocadherin alpha 10; protocadherin alpha subfamily C, 1; protocadherin alpha subfamily C, 2
56134	PCDHAC1	protocadherin alpha 13; protocadherin alpha 10; protocadherin alpha subfamily C, 1; protocadherin alpha subfamily C, 2
6049	RNF6	ring finger protein (C3H2C3 type) 6
56135	pcdha13	protocadherin alpha 13; protocadherin alpha 10; protocadherin alpha subfamily C, 1; protocadherin alpha subfamily C, 2
56135	PCDHA10	protocadherin alpha 13; protocadherin alpha 10; protocadherin alpha subfamily C, 1; protocadherin alpha subfamily C, 2
56135	PCDHAC2	protocadherin alpha 13; protocadherin alpha 10; protocadherin alpha subfamily C, 1; protocadherin alpha subfamily C, 2
56135	PCDHAC1	protocadherin alpha 13; protocadherin alpha 10; protocadherin alpha subfamily C, 1; protocadherin alpha subfamily C, 2
56136	pcdha13	protocadherin alpha 13; protocadherin alpha 10; protocadherin alpha subfamily C, 1; protocadherin alpha subfamily C, 2
56136	PCDHA10	protocadherin alpha 13; protocadherin alpha 10; protocadherin alpha subfamily C, 1; protocadherin alpha subfamily C, 2
56136	PCDHAC2	protocadherin alpha 13; protocadherin alpha 10; protocadherin alpha subfamily C, 1; protocadherin alpha subfamily C, 2
56136	PCDHAC1	protocadherin alpha 13; protocadherin alpha 10; protocadherin alpha subfamily C, 1; protocadherin alpha subfamily C, 2
11179	znf277	zinc finger protein 277
2526	FUT4	fucosyltransferase 4 (alpha (1,3) fucosyltransferase, myeloid-specific)
2523	Fut1	fucosyltransferase 1 (galactoside 2-alpha-L-fucosyltransferase, H blood group)
8287	USP9Y	ubiquitin specific peptidase 9, Y-linked
8997	KALRN	kalirin, RhoGEF kinase
145270	PRIMA1	proline rich membrane anchor 1
3655	itga6	integrin, alpha 6
80760	itih5	inter-alpha (globulin) inhibitor H5
90693	CCDC126	coiled-coil domain containing 126
8999	CDKL2	cyclin-dependent kinase-like 2 (CDC2-related kinase)
3673	ITGA2	integrin, alpha 2 (CD49B, alpha 2 subunit of VLA-2 receptor)
148534	TMEM56	transmembrane protein 56
388272	c16orf87	chromosome 16 open reading frame 87
148156	ZNF558	zinc finger protein 558
56143	PCDHA5	protocadherin alpha 5
2920	CXCL2	chemokine (C-X-C motif) ligand 2
11163	NUDT4	nudix (nucleoside diphosphate linked moiety X)-type motif 4; nudix (nucleoside diphosphate linked moiety X)-type motif 4 pseudogene 1
11163	NUDT4P1	nudix (nucleoside diphosphate linked moiety X)-type motif 4; nudix (nucleoside diphosphate linked moiety X)-type motif 4 pseudogene 1
6856	SYPL1	synaptophysin-like 1
83786	FRMD8	FERM domain containing 8
1876	e2f6	E2F transcription factor 6
56142	PCDHA6	protocadherin alpha 8; protocadherin alpha 6
56142	PCDHA8	protocadherin alpha 8; protocadherin alpha 6
1875	E2f5	E2F transcription factor 5, p130-binding
2921	Cxcl3	chemokine (C-X-C motif) ligand 3
56141	PCDHA7	protocadherin alpha 7
56140	PCDHA6	protocadherin alpha 8; protocadherin alpha 6
56140	PCDHA8	protocadherin alpha 8; protocadherin alpha 6
11160	Erlin2	ER lipid raft associated 2
60526	C2orf43	chromosome 2 open reading frame 43
196074	METT5D1	methyltransferase 5 domain containing 1
56146	PCDHA2	protocadherin alpha 2
11167	FSTL1	follistatin-like 1
56147	Pcdha4	protocadherin alpha 1; protocadherin alpha 4
56147	PCDHA1	protocadherin alpha 1; protocadherin alpha 4
56144	Pcdha4	protocadherin alpha 1; protocadherin alpha 4
56144	PCDHA1	protocadherin alpha 1; protocadherin alpha 4
6860	SYT4	synaptotagmin IV
11166	Sox21	SRY (sex determining region Y)-box 21
56145	PCDHA3	protocadherin alpha 3
3667	IRS1	insulin receptor substrate 1
168850	ZNF800	zinc finger protein 800
3663	IRF5	interferon regulatory factor 5
158399	Znf483	zinc finger protein 483
253943	YTHDF3	YTH domain family, member 3
55749	Ccar1	cell division cycle and apoptosis regulator 1
91661	ZNF765	zinc finger protein 765
4205	MEF2A	myocyte enhancer factor 2A
3720	jarid2	jumonji, AT rich interactive domain 2
284098	Pigw	phosphatidylinositol glycan anchor biosynthesis, class W
55748	cndp2	CNDP dipeptidase 2 (metallopeptidase M20 family)
115761	ARL11	ADP-ribosylation factor-like 11
5733	PTGER3	prostaglandin E receptor 3 (subtype EP3)
56243	KIAA1217	KIAA1217
7060	thbs4	thrombospondin 4
51086	TNNI3K	TNNI3 interacting kinase; fucose-1-phosphate guanylyltransferase
51086	FPGT	TNNI3 interacting kinase; fucose-1-phosphate guanylyltransferase
56242	ZNF253	zinc finger protein 253
51088	klhl5	kelch-like 5 (Drosophila)
7068	thrB	thyroid hormone receptor, beta (erythroblastic leukemia viral (v-erb-a) oncogene homolog 2, avian)
23136	EPB41L3	erythrocyte membrane protein band 4.1-like 3
144577	c12orf66	chromosome 12 open reading frame 66
116028	C16orf75	chromosome 16 open reading frame 75
65251	ZNF649	zinc finger protein 649
117157	SH2D1B	SH2 domain containing 1B
55758	Rcor3	REST corepressor 3
115752	Dis3l	DIS3 mitotic control homolog (S. cerevisiae)-like
4215	MAP3K3	mitogen-activated protein kinase kinase kinase 3
5743	PTGS2	prostaglandin-endoperoxide synthase 2 (prostaglandin G/H synthase and cyclooxygenase)
49861	CLDN20	claudin 20
117153	Mia2	melanoma inhibitory activity 2
55754	TMEM30A	transmembrane protein 30A
55751	tmem184c	transmembrane protein 184C
55750	AGK	acylglycerol kinase
3717	Jak2	Janus kinase 2
4603	mybl1	v-myb myeloblastosis viral oncogene homolog (avian)-like 1
440515	ZNF506	zinc finger protein 506
163115	ZNF781	zinc finger protein 781
7073	Tial1	TIA1 cytotoxic granule-associated RNA binding protein-like 1
7072	Tia1	TIA1 cytotoxic granule-associated RNA binding protein
359787	dppA3	developmental pluripotency associated 3
23125	Camta2	calmodulin binding transcription activator 2
7078	TIMP3	TIMP metallopeptidase inhibitor 3
115749	C12orf56	chromosome 12 open reading frame 56
3742	KCNA6	potassium voltage-gated channel, shaker-related subfamily, member 6
5756	twf1	twinfilin, actin-binding protein, homolog 1 (Drosophila)
3747	Kcnc2	potassium voltage-gated channel, Shaw-related subfamily, member 2
3745	KCNB1	potassium voltage-gated channel, Shab-related subfamily, member 1
252983	Stxbp4	syntaxin binding protein 4
55722	CEP72	centrosomal protein 72kDa
388610	trnP1	TMF1-regulated nuclear protein 1
253558	LCLAT1	lysocardiolipin acyltransferase 1
23119	Hic2	hypermethylated in cancer 2
23118	tab2	mitogen-activated protein kinase kinase kinase 7 interacting protein 2
7049	Tgfbr3	transforming growth factor, beta receptor III
7048	Tgfbr2	transforming growth factor, beta receptor II (70/80kDa)
23116	FAM179B	family with sequence similarity 179, member B
49855	scaper	S-phase cyclin A-associated protein in the ER
221184	Cpne2	copine II
7046	tgfbr1	transforming growth factor, beta receptor 1
49854	ZNF295	zinc finger protein 295
4233	MET	met proto-oncogene (hepatocyte growth factor receptor)
7045	tgfbi	transforming growth factor, beta-induced, 68kDa
4232	mest	mesoderm specific transcript homolog (mouse)
7044	LEFTY2	left-right determination factor 2
23111	spg20	spastic paraplegia 20 (Troyer syndrome)
117178	SSX2IP	synovial sarcoma, X breakpoint 2 interacting protein
3736	KCNA1	potassium voltage-gated channel, shaker-related subfamily, member 1 (episodic ataxia with myokymia)
10592	SMC2	structural maintenance of chromosomes 2
113835	ZNF257	zinc finger protein 257
158747	Mospd2	motile sperm domain containing 2
55733	Hhat	hedgehog acyltransferase
55731	c17orf63	chromosome 17 open reading frame 63
81573	Ankrd13c	ankyrin repeat domain 13C
81575	APOLD1	apolipoprotein L domain containing 1
23108	RAP1GAP2	GTPase activating Rap/RanGAP domain-like 4
154743	C7orf60	chromosome 7 open reading frame 60
81579	Pla2g12a	phospholipase A2, group XIIA
4628	myh10	myosin, heavy chain 10, non-muscle
23107	MRPS27	mitochondrial ribosomal protein S27
56623	Inpp5e	inositol polyphosphate-5-phosphatase, 72 kDa
91647	atpaf2	ATP synthase mitochondrial F1 complex assembly factor 2
7057	Thbs1	thrombospondin 1
23102	TBC1D2B	TBC1 domain family, member 2B
55787	CXorf15	chromosome X open reading frame 15
257397	TAB3	mitogen-activated protein kinase kinase kinase 7 interacting protein 3
11221	Dusp10	dual specificity phosphatase 10
729920	ispD	notch1-induced protein
64151	NCAPG	non-SMC condensin I complex, subunit G
55783	FTSJD1	FtsJ methyltransferase domain containing 1
84436	znf534	zinc finger protein 534; zinc finger protein 528
84436	ZNF528	zinc finger protein 534; zinc finger protein 528
7988	ZNF212	zinc finger protein 212
23171	GPD1L	glycerol-3-phosphate dehydrogenase 1-like
84433	CARD11	caspase recruitment domain family, member 11
11228	rassf8	Ras association (RalGDS/AF-6) domain family (N-terminal) member 8
23176	2008-09-01	septin 8
4247	mgat2	mannosyl (alpha-1,6-)-glycoprotein beta-1,2-N-acetylglucosaminyltransferase
390916	nudt19	nudix (nucleoside diphosphate linked moiety X)-type motif 19
23174	ZCCHC14	zinc finger, CCHC domain containing 14
84437	KIAA1826	KIAA1826
23173	METAP1	methionyl aminopeptidase 1
54665	RSBN1	round spermatid basic protein 1
7991	TUSC3	tumor suppressor candidate 3
10586	Mab21l2	mab-21-like 2 (C. elegans)
54664	tmem106b	transmembrane protein 106B
4254	KITLG	KIT ligand
123720	Whamm	WAS protein homolog associated with actin, golgi membranes and microtubules
153222	C5orf41	chromosome 5 open reading frame 41
83849	SYT15	synaptotagmin XV
11238	CA5B	inactivation escape 2 (non-protein coding); carbonic anhydrase VB, mitochondrial
11238	INE2	inactivation escape 2 (non-protein coding); carbonic anhydrase VB, mitochondrial
55796	Mbnl3	muscleblind-like 3 (Drosophila)
89781	HPS4	Hermansky-Pudlak syndrome 4
55795	PCID2	PCI domain containing 2
9712	USP6NL	USP6 N-terminal like
283417	DPY19L2	dpy-19-like 2 (C. elegans)
23168	Rtf1	Rtf1, Paf1/RNA polymerase II complex component, homolog (S. cerevisiae)
83851	SYT16	synaptotagmin XVI
83857	TMTC1	transmembrane and tetratricopeptide repeat containing 1
83856	FSD1L	fibronectin type III and SPRY domain containing 1-like
169966	FAM46D	family with sequence similarity 46, member D
56605	Ero1lb	ERO1-like beta (S. cerevisiae)
4643	MYO1E	myosin IE
56603	CYP26B1	cytochrome P450, family 26, subfamily B, polypeptide 1
4645	LOC441420	similar to acetyl-Coenzyme A acyltransferase 2 (mitochondrial 3-oxoacyl-Coenzyme A thiolase); similar to KIAA1119 protein; myosin VB
4645	LOC392335	similar to acetyl-Coenzyme A acyltransferase 2 (mitochondrial 3-oxoacyl-Coenzyme A thiolase); similar to KIAA1119 protein; myosin VB
4645	MYO5B	similar to acetyl-Coenzyme A acyltransferase 2 (mitochondrial 3-oxoacyl-Coenzyme A thiolase); similar to KIAA1119 protein; myosin VB
11201	poli	polymerase (DNA directed) iota
55762	ZNF701	zinc finger protein 701
4683	NBN	nibrin
440145	c13orf37	chromosome 13 open reading frame 37
55766	H2afj	H2A histone family, member J
3709	ITPR2	inositol 1,4,5-triphosphate receptor, type 2
55769	ZNF83	zinc finger protein 83
9722	nos1ap	nitric oxide synthase 1 (neuronal) adaptor protein
84458	Lcor	ligand dependent nuclear receptor corepressor
219902	Tmem136	transmembrane protein 136
128387	tatdn3	TatD DNase domain containing 3
10560	SLC19A2	solute carrier family 19 (thiamine transporter), member 2
23157	2006-09-01	septin 6
23158	TBC1D9	TBC1 domain family, member 9 (with GRAM domain)
10564	ARFGEF2	ADP-ribosylation factor guanine nucleotide-exchange factor 2 (brefeldin A-inhibited)
23155	CLCC1	chloride channel CLIC-like 1
153241	CEP120	centrosomal protein 120kDa
353376	tmed7	transmembrane emp24 protein transport domain containing 7; toll-like receptor adaptor molecule 2
353376	Ticam2	transmembrane emp24 protein transport domain containing 7; toll-like receptor adaptor molecule 2
94104	GCFC1	chromosome 21 open reading frame 66
5728	PTENP1	phosphatase and tensin homolog; phosphatase and tensin homolog pseudogene 1
5728	pten	phosphatase and tensin homolog; phosphatase and tensin homolog pseudogene 1
84465	Megf11	multiple EGF-like-domains 11
55770	Exoc2	exocyst complex component 2
84464	BTBD12	BTB (POZ) domain containing 12
4673	NAP1L1	nucleosome assembly protein 1-like 1
133746	JMY	junction mediating and regulatory protein, p53 cofactor
9734	hdac9	histone deacetylase 9
9732	DOCK4	dedicator of cytokinesis 4
11218	ddx20	DEAD (Asp-Glu-Ala-Asp) box polypeptide 20
26585	GREM1	gremlin 1, cysteine knot superfamily, homolog (Xenopus laevis)
26586	Ckap2	cytoskeleton associated protein 2
84466	MEGF10	multiple EGF-like-domains 10
91694	LONRF1	LON peptidase N-terminal domain and ring finger 1
151188	ARL6IP6	ADP-ribosylation-like factor 6 interacting protein 6
10550	ARL6IP5	ADP-ribosylation-like factor 6 interacting protein 5
116843	c6orf192	chromosome 6 open reading frame 192
4284	mip	major intrinsic protein of lens fiber
9729	C6orf174	KIAA0408; chromosome 6 open reading frame 174
9729	KIAA0408	KIAA0408; chromosome 6 open reading frame 174
10552	arpc1a	actin related protein 2/3 complex, subunit 1A, 41kDa
4286	MITF	microphthalmia-associated transcription factor
4287	ATXN3	ataxin 3
7099	TLR4	toll-like receptor 4
10554	AGPAT1	1-acylglycerol-3-phosphate O-acyltransferase 1 (lysophosphatidic acid acyltransferase, alpha)
4664	NAB1	NGFI-A binding protein 1 (EGR1 binding protein 1)
10558	sptlc1	serine palmitoyltransferase, long chain base subunit 1
7095	SEC62	SEC62 homolog (S. cerevisiae)
728340	GTF2H2D	general transcription factor IIH, polypeptide 2, 44kDa; general transcription factor IIH, polypeptide 2C; general transcription factor IIH, polypeptide 2B; general transcription factor IIH, polypeptide 2D
728340	gtf2h2	general transcription factor IIH, polypeptide 2, 44kDa; general transcription factor IIH, polypeptide 2C; general transcription factor IIH, polypeptide 2B; general transcription factor IIH, polypeptide 2D
728340	GTF2H2C	general transcription factor IIH, polypeptide 2, 44kDa; general transcription factor IIH, polypeptide 2C; general transcription factor IIH, polypeptide 2B; general transcription factor IIH, polypeptide 2D
728340	GTF2H2B	general transcription factor IIH, polypeptide 2, 44kDa; general transcription factor IIH, polypeptide 2C; general transcription factor IIH, polypeptide 2B; general transcription factor IIH, polypeptide 2D
116442	Rab39b	RAB39B, member RAS oncogene family
7092	TLL1	tolloid-like 1
50937	cdon	Cdon homolog (mouse)
7536	Sf1	splicing factor 1
10130	pdia6	protein disulfide isomerase family A, member 6
84932	Rab2b	RAB2B, member RAS oncogene family
140609	NEK7	NIMA (never in mitosis gene a)-related kinase 7
203523	ZNF449	zinc finger protein 449
8535	cbx4	chromobox homolog 4 (Pc class homolog, Drosophila)
50939	IMPG2	interphotoreceptor matrix proteoglycan 2
51006	SLC35C2	solute carrier family 35, member C2
64116	SLC39A8	solute carrier family 39 (zinc transporter), member 8
94121	SYTL4	synaptotagmin-like 4
10544	Procr	protein C receptor, endothelial (EPCR)
22974	Tpx2	TPX2, microtubule-associated, homolog (Xenopus laevis)
1392	crh	corticotropin releasing hormone
114625	ERMAP	erythroblast membrane-associated protein (Scianna blood group)
374900	znf568	zinc finger protein 568
84002	b3gnt5	UDP-GlcNAc:betaGal beta-1,3-N-acetylglucosaminyltransferase 5
170622	Commd6	COMM domain containing 6
6416	MAP2K4	mitogen-activated protein kinase kinase 4
10927	spin1	spindlin 1
1389	CREBL2	cAMP responsive element binding protein-like 2
50940	PDE11A	phosphodiesterase 11A
8528	DDO	D-aspartate oxidase
51422	PRKAG2	protein kinase, AMP-activated, gamma 2 non-catalytic subunit
130340	ap1s3	adaptor-related protein complex 1, sigma 3 subunit
51429	SNX9	sorting nexin 9
7543	ZFX	zinc finger protein, X-linked
129450	C2orf60	chromosome 2 open reading frame 60
7546	ZIC2	Zic family member 2 (odd-paired homolog, Drosophila)
22989	MYH15	myosin, heavy chain 15
51010	Exosc3	exosome component 3
7547	ZIC3	Zic family member 3 (odd-paired homolog, Drosophila)
84946	LOC100128319	similar to putative protein STRF7; LTV1 homolog (S. cerevisiae)
84946	LTV1	similar to putative protein STRF7; LTV1 homolog (S. cerevisiae)
8545	CGGBP1	CGG triplet repeat binding protein 1
84945	abhd13	abhydrolase domain containing 13
64123	ELTD1	EGF, latrophilin and seven transmembrane domain containing 1
22981	NINL	ninein-like
1385	CREB1	cAMP responsive element binding protein 1
22982	dip2c	DIP2 disco-interacting protein 2 homolog C (Drosophila)
258010	SVIP	small VCP/p97-interacting protein
27328	PCDH11X	protocadherin 11 X-linked
10915	tcerg1	transcription elongation regulator 1
10913	EDAR	ectodysplasin A receptor
25836	nipbl	Nipped-B homolog (Drosophila)
10149	GPR64	G protein-coupled receptor 64
8539	API5L1	API5-like 1; apoptosis inhibitor 5
8539	API5	API5-like 1; apoptosis inhibitor 5
10147	SFRS14	splicing factor, arginine/serine-rich 14
10142	Akap9	A kinase (PRKA) anchor protein (yotiao) 9
10143	CLEC3A	C-type lectin domain family 3, member A
8555	CDC14B	CDC14 cell division cycle 14 homolog B (S. cerevisiae)
84911	ZNF382	zinc finger protein 382
10525	hyou1	hypoxia up-regulated 1
84910	tmem87b	transmembrane protein 87B
84912	SLC35B4	solute carrier family 35, member B4
10526	IPO8	importin 8
26140	ARPC4	tubulin tyrosine ligase-like family, member 3; actin related protein 2/3 complex, subunit 4, 20kDa
26140	TTLL3	tubulin tyrosine ligase-like family, member 3; actin related protein 2/3 complex, subunit 4, 20kDa
8556	CDC14A	CDC14 cell division cycle 14 homolog A (S. cerevisiae)
440193	CCDC88C	coiled-coil domain containing 88C
51021	mrps16	mitochondrial ribosomal protein S16
493869	Gpx8	glutathione peroxidase 8 (putative)
8553	bhlhe40	basic helix-loop-helix family, member e40
22998	LIMCH1	LIM and calponin homology domains 1
400735	PRAMEF4	PRAME family member; PRAME family member 4
400735	LOC645359	PRAME family member; PRAME family member 4
22999	RIMS1	regulating synaptic membrane exocytosis 1
22996	TTC39A	tetratricopeptide repeat domain 39A
6401	SELE	selectin E
6400	SEL1L	sel-1 suppressor of lin-12-like (C. elegans)
51028	VPS36	vacuolar protein sorting 36 homolog (S. cerevisiae)
23199	KIAA0182	KIAA0182
51029	PPPDE1	PPPDE peptidase domain containing 1
10523	CHERP	calcium homeostasis endoplasmic reticulum protein
401474	SAMD12	sterile alpha motif domain containing 12
23198	Psme4	proteasome (prosome, macropain) activator subunit 4
10947	AP3M2	adaptor-related protein complex 3, mu 2 subunit
285527	FRYL	FRY-like
342926	ZNF677	zinc finger protein 677
23586	DDX58	DEAD (Asp-Glu-Ala-Asp) box polypeptide 58
84924	ZNF566	zinc finger protein 566
8567	MADD	MAP-kinase activating death domain
23592	LEMD3	LEM domain containing 3
26130	GAPVD1	GTPase activating protein and VPS9 domains 1
7528	YY1	YY1 transcription factor
64145	ZFYVE20	zinc finger, FYVE domain containing 20
596	BCL2	B-cell CLL/lymphoma 2
7529	YWHAB	tyrosine 3-monooxygenase/tryptophan 5-monooxygenase activation protein, beta polypeptide
8564	kmo	kynurenine 3-monooxygenase (kynurenine 3-hydroxylase)
84920	ALG10	asparagine-linked glycosylation 10, alpha-1,2-glucosyltransferase homolog (S. pombe)
153218	SPINK13	serine PI Kazal type 5-like 3
10512	SEMA3C	sema domain, immunoglobulin domain (Ig), short basic domain, secreted, (semaphorin) 3C
94134	ARHGAP12	Rho GTPase activating protein 12
23189	KANK1	KN motif and ankyrin repeat domains 1; similar to ankyrin repeat domain protein 15 isoform b
23189	LOC647886	KN motif and ankyrin repeat domains 1; similar to ankyrin repeat domain protein 15 isoform b
401466	C8orf59	chromosome 8 open reading frame 59
84419	C15orf48	chromosome 15 open reading frame 48
27300	ZNF544	zinc finger protein 544
54207	Kcnk10	potassium channel, subfamily K, member 10
23186	RCOR1	REST corepressor 1
7913	Dek	DEK oncogene
1399	CRKL	v-crk sarcoma virus CT10 oncogene homolog (avian)-like
157680	VPS13B	vacuolar protein sorting 13 homolog B (yeast)
10935	prdx3	peroxiredoxin 3
285513	GPRIN3	GPRIN family member 3
23181	dip2a	DIP2 disco-interacting protein 2 homolog A (Drosophila)
7534	YWHAZ	tyrosine 3-monooxygenase/tryptophan 5-monooxygenase activation protein, zeta polypeptide
7532	YWHAG	tyrosine 3-monooxygenase/tryptophan 5-monooxygenase activation protein, gamma polypeptide
84918	Lrp11	low density lipoprotein receptor-related protein 11
140612	ZFP28	zinc finger protein 28 homolog (mouse)
590	bchE	butyrylcholinesterase
8559	prpf18	PRP18 pre-mRNA processing factor 18 homolog (S. cerevisiae)
285175	UNC80	chromosome 2 open reading frame 21
337867	UBAC2	UBA domain containing 2
56674	TMEM9B	TMEM9 domain family, member B
64901	RANBP17	RAN binding protein 17
5780	Ptpn9	protein tyrosine phosphatase, non-receptor type 9
8570	khsrp	KH-type splicing regulatory protein
8573	CASK	calcium/calmodulin-dependent serine protein kinase (MAGUK family)
22934	rpiA	ribose 5-phosphate isomerase A
26123	TCTN3	tectonic family member 3
26122	EPC2	enhancer of polycomb homolog 2 (Drosophila)
254251	LCORL	ligand dependent nuclear receptor corepressor-like
8577	TMEFF1	transmembrane protein with EGF-like and two follistatin-like domains 1; chromosome 9 open reading frame 30; hypothetical LOC729538
8577	C9orf30	transmembrane protein with EGF-like and two follistatin-like domains 1; chromosome 9 open reading frame 30; hypothetical LOC729538
8577	LOC729538	transmembrane protein with EGF-like and two follistatin-like domains 1; chromosome 9 open reading frame 30; hypothetical LOC729538
255877	Bcl6b	B-cell CLL/lymphoma 6, member B (zinc finger protein)
90167	FRMD7	FERM domain containing 7
65217	PCDH15	protocadherin 15
57335	ZNF286A	zinc finger protein 286A
7903	ST8SIA4	ST8 alpha-N-acetyl-neuraminide alpha-2,8-sialyltransferase 4
51465	UBE2J1	ubiquitin-conjugating enzyme E2, J1 (UBC6 homolog, yeast)
7905	REEP5	receptor accessory protein 5
7035	TFPI	tissue factor pathway inhibitor (lipoprotein-associated coagulation inhibitor)
51059	fam135b	family with sequence similarity 135, member B
57732	ZFYVE28	zinc finger, FYVE domain containing 28
6453	ITSN1	intersectin 1 (SH3 domain protein)
26524	Lats2	LATS, large tumor suppressor, homolog 2 (Drosophila)
7037	TFRC	transferrin receptor (p90, CD71)
5791	PTPRE	protein tyrosine phosphatase, receptor type, E
84901	NFATC2IP	nuclear factor of activated T-cells, cytoplasmic, calcineurin-dependent 2 interacting protein
120114	FAT3	FAT tumor suppressor homolog 3 (Drosophila)
26118	WSB1	WD repeat and SOCS box-containing 1
51479	Ankfy1	ankyrin repeat and FYVE domain containing 1
160518	DENND5B	DENN/MADD domain containing 5B
26115	TANC2	tetratricopeptide repeat, ankyrin repeat and coiled-coil containing 2
64506	CPEB1	cytoplasmic polyadenylation element binding protein 1
6447	SCG5	secretogranin V (7B2 protein)
147991	Dpy19l3	dpy-19-like 3 (C. elegans)
116068	lysmd3	LysM, putative peptidoglycan-binding, domain containing 3
121256	Tmem132d	transmembrane protein 132D
5787	PTPRB	protein tyrosine phosphatase, receptor type, B
116064	lrrc58	leucine rich repeat containing 58
10106	LOC100128056	similar to hCG2013701; CTD (carboxy-terminal domain, RNA polymerase II, polypeptide A) small phosphatase 2
10106	CTDSP2	similar to hCG2013701; CTD (carboxy-terminal domain, RNA polymerase II, polypeptide A) small phosphatase 2
6444	SGCD	sarcoglycan, delta (35kDa dystrophin-associated glycoprotein)
137209	znf572	zinc finger protein 572
1371	CPOX	coproporphyrinogen oxidase
203547	Vma21	VMA21 vacuolar H+-ATPase homolog (S. cerevisiae)
57706	dennd1a	DENN/MADD domain containing 1A
57707	KIAA1609	KIAA1609
57708	MIER1	mesoderm induction early response 1 homolog (Xenopus laevis)
51062	ATL1	atlastin GTPase 1
254225	RNF169	ring finger protein 169
51060	TXNDC12	thioredoxin domain containing 12 (endoplasmic reticulum)
25841	ABTB2	ankyrin repeat and BTB (POZ) domain containing 2
51449	PCYOX1	prenylcysteine oxidase 1
254228	Fam26e	family with sequence similarity 26, member E
116093	DIRC1	disrupted in renal carcinoma 1
25843	MOBKL3	MOB1, Mps One Binder kinase activator-like 3 (yeast)
25849	PARM1	DKFZP564O0823 protein
117143	TADA1	transcriptional adaptor 1 (HFI1 homolog, yeast)-like
51441	YTHDF2	YTH domain family, member 2
151112	ZSWIM2	zinc finger, SWIM-type containing 2
6432	sfrs7	splicing factor, arginine/serine-rich 7, 35kDa
91607	SLFN11	schlafen family member 11
4200	ME2	malic enzyme 2, NAD(+)-dependent, mitochondrial
27342	Rabgef1	RAB guanine nucleotide exchange factor (GEF) 1
6430	Sfrs5	splicing factor, arginine/serine-rich 5
56667	Muc13	mucin 13, cell surface associated
1362	cpd	carboxypeptidase D
57715	SEMA4G	sema domain, immunoglobulin domain (Ig), transmembrane domain (TM) and short cytoplasmic domain, (semaphorin) 4G
57718	PPP4R4	protein phosphatase 4, regulatory subunit 4
131096	KCNH8	potassium voltage-gated channel, subfamily H (eag-related), member 8
25850	ZNF345	zinc finger protein 345
25852	armc8	armadillo repeat containing 8
1353	COX11	COX11 homolog, cytochrome c oxidase assembly protein (yeast)
91612	CHURC1	churchill domain containing 1
1355	COX15	COX15 homolog, cytochrome c oxidase assembly protein (yeast)
6424	SFRP4	secreted frizzled-related protein 4
6426	SFRS1	splicing factor, arginine/serine-rich 1
128977	C22orf39	chromosome 22 open reading frame 39
51379	CRLF3	cytokine receptor-like factor 3
23510	KCTD2	potassium channel tetramerisation domain containing 2
7499	XG	Xg blood group
6774	Stat3	signal transducer and activator of transcription 3 (acute-phase response factor)
140458	ASB5	ankyrin repeat and SOCS box-containing 5
50999	Tmed5	transmembrane emp24 protein transport domain containing 5
79707	NOL9	nucleolar protein 9
10892	MALT1	mucosa associated lymphoid tissue lymphoma translocation gene 1
800	CALD1	caldesmon 1
801	CALM3	calmodulin 3 (phosphorylase kinase, delta); calmodulin 2 (phosphorylase kinase, delta); calmodulin 1 (phosphorylase kinase, delta)
801	CALM2	calmodulin 3 (phosphorylase kinase, delta); calmodulin 2 (phosphorylase kinase, delta); calmodulin 1 (phosphorylase kinase, delta)
801	CALM1	calmodulin 3 (phosphorylase kinase, delta); calmodulin 2 (phosphorylase kinase, delta); calmodulin 1 (phosphorylase kinase, delta)
23515	MORC3	MORC family CW-type zinc finger 3
1316	klf6	Kruppel-like factor 6
23516	slc39a14	solute carrier family 39 (zinc transporter), member 14
129642	Mboat2	membrane bound O-acyltransferase domain containing 2
8125	LOC723972	hepatopoietin PCn127; acidic (leucine-rich) nuclear phosphoprotein 32 family, member A
8125	ANP32A	hepatopoietin PCn127; acidic (leucine-rich) nuclear phosphoprotein 32 family, member A
156	ADRBK1	adrenergic, beta, receptor kinase 1
1310	col19a1	collagen, type XIX, alpha 1
130752	Mdh1b	malate dehydrogenase 1B, NAD (soluble)
6357	CCL13	chemokine (C-C motif) ligand 13
203197	C9orf91	chromosome 9 open reading frame 91
6355	ccl8	chemokine (C-C motif) ligand 8
94097	Sfxn5	sideroflexin 5
11095	ADAMTS8	ADAM metallopeptidase with thrombospondin type 1 motif, 8
11096	ADAMTS5	ADAM metallopeptidase with thrombospondin type 1 motif, 5
2201	Fbn2	fibrillin 2
8600	Tnfsf11	tumor necrosis factor (ligand) superfamily, member 11
79717	PPCS	phosphopantothenoylcysteine synthetase
6780	STAU1	staufen, RNA binding protein, homolog 1 (Drosophila)
128989	C22orf25	chromosome 22 open reading frame 25
6781	stc1	stanniocalcin 1
79714	Ccdc51	coiled-coil domain containing 51
6782	hspa13	heat shock protein 70kDa family, member 13
23503	ZFYVE26	zinc finger, FYVE domain containing 26
79718	TBL1XR1	transducin (beta)-like 1 X-linked receptor 1
80830	APOL6	apolipoprotein L, 6
51362	Cdc40	cell division cycle 40 homolog (S. cerevisiae)
1326	MAP3K8	mitogen-activated protein kinase kinase kinase 8
23505	TMEM131	transmembrane protein 131
51361	HOOK1	hook homolog 1 (Drosophila)
131920	TMEM207	transmembrane protein 207
23509	Pofut1	protein O-fucosyltransferase 1
409	arrb2	arrestin, beta 2
164	Ap1g1	adaptor-related protein complex 1, gamma 1 subunit
55363	Hemgn	hemogen
6367	CCL22	chemokine (C-C motif) ligand 22
2845	GPR22	G protein-coupled receptor 22
400	arl1	ADP-ribosylation factor-like 1
58490	RPRD1B	regulation of nuclear pre-mRNA domain containing 1B
90139	Tspan18	tetraspanin 18
11082	Esm1	endothelial cell-specific molecule 1
11083	DIDO1	death inducer-obliterator 1
5253	Phf2	PHD finger protein 2
23530	Nnt	nicotinamide nucleotide transhydrogenase
58487	Crebzf	CREB/ATF bZIP transcription factor
829	CAPZA1	capping protein (actin filament) muscle Z-line, alpha 1
5255	PHKA1	phosphorylase kinase, alpha 1 pseudogene 1; phosphorylase kinase, alpha 1 (muscle)
5255	PHKA1P1	phosphorylase kinase, alpha 1 pseudogene 1; phosphorylase kinase, alpha 1 (muscle)
58489	Fam108c1	family with sequence similarity 108, member C1
348654	GEN1	Gen homolog 1, endonuclease (Drosophila)
176	ACAN	aggrecan
80856	KIAA1715	KIAA1715
6374	CXCL5	chemokine (C-X-C motif) ligand 5
2830	GPR6	G protein-coupled receptor 6
414	arsD	arylsulfatase D
412	Sts	steroid sulfatase (microsomal), isozyme S
1307	Col16a1	collagen, type XVI, alpha 1
57379	AICDA	activation-induced cytidine deaminase
813	CALU	calumenin
817	CAMK2D	calcium/calmodulin-dependent protein kinase II delta
818	CAMK2G	calcium/calmodulin-dependent protein kinase II gamma
100133941	CD24L4	CD24 molecule; CD24 molecule-like 4
100133941	Cd24	CD24 molecule; CD24 molecule-like 4
10888	Gpr83	G protein-coupled receptor 83
1300	col10a1	collagen, type X, alpha 1
401647	Golga7b	golgi autoantigen, golgin subfamily a, 7B
80854	setd7	SET domain containing (lysine methyltransferase) 7
51384	Wnt16	wingless-type MMTV integration site family, member 16
23527	ACAP2	ArfGAP with coiled-coil, ankyrin repeat and PH domains 2
6387	CXCL12	chemokine (C-X-C motif) ligand 12 (stromal cell-derived factor 1)
55388	Mcm10	minichromosome maintenance complex component 10
129607	CMPK2	cytidine monophosphate (UMP-CMP) kinase 2, mitochondrial
339318	ZNF181	zinc finger protein 181
91272	BOD1	biorientation of chromosomes in cell division 1
183	agt	angiotensinogen (serpin peptidase inhibitor, clade A, member 8)
6383	SDC2	syndecan 2
185	Agtr1	angiotensin II receptor, type 1
58475	Ms4a7	membrane-spanning 4-domains, subfamily A, member 7
255798	C3orf43	chromosome 3 open reading frame 43
2823	gpm6a	glycoprotein M6A
2822	Gpld1	glycosylphosphatidylinositol specific phospholipase D1
374986	fam73a	family with sequence similarity 73, member A
2820	Gpd2	glycerol-3-phosphate dehydrogenase 2 (mitochondrial)
843	casp10	caspase 10, apoptosis-related cysteine peptidase
79741	C10orf68	chromosome 10 open reading frame 68
115	ADCY9	adenylate cyclase 9
79744	ZNF419	zinc finger protein 419
202018	tapt1	transmembrane anterior posterior transformation 1
2252	Fgf7	hypothetical LOC100132771; fibroblast growth factor 7 (keratinocyte growth factor); fibroblast growth factor 7 pseudogene 2
2252	LOC100132771	hypothetical LOC100132771; fibroblast growth factor 7 (keratinocyte growth factor); fibroblast growth factor 7 pseudogene 2
2252	FGF7P2	hypothetical LOC100132771; fibroblast growth factor 7 (keratinocyte growth factor); fibroblast growth factor 7 pseudogene 2
23553	Hyal4	hyaluronoglucosaminidase 4
9201	DCLK1	doublecortin-like kinase 1
2898	grik2	glutamate receptor, ionotropic, kainate 2
26298	Ehf	ets homologous factor
2899	Grik3	glutamate receptor, ionotropic, kainate 3
2894	GRID1	glutamate receptor, ionotropic, delta 1
8645	KCNK5	potassium channel, subfamily K, member 5
55339	WDR33	WD repeat domain 33
55331	ACER3	alkaline ceramidase 3
830	Capza2	capping protein (actin filament) muscle Z-line, alpha 2
64430	C14orf135	chromosome 14 open reading frame 135
60485	Sav1	salvador homolog 1 (Drosophila)
127	ADH4	alcohol dehydrogenase 4 (class II), pi polypeptide
256435	ST6GALNAC3	ST6 (alpha-N-acetyl-neuraminyl-2,3-beta-galactosyl-1,3)-N-acetylgalactosaminide alpha-2,6-sialyltransferase 3
64432	MRPS25	mitochondrial ribosomal protein S25
79755	znf750	zinc finger protein 750
2892	Gria3	glutamate receptor, ionotrophic, AMPA 3
9208	Lrrfip1	leucine rich repeat (in FLII) interacting protein 1
10863	adam28	ADAM metallopeptidase domain 28
2891	GRIA2	glutamate receptor, ionotropic, AMPA 2
8626	tp63	tumor protein p63
2262	Gpc5	glypican 5
9209	lrrfip2	leucine rich repeat (in FLII) interacting protein 2
834	CASP1	caspase 1, apoptosis-related cysteine peptidase (interleukin 1, beta, convertase)
3394	IRF8	interferon regulatory factor 8
90102	PHLDB2	pleckstrin homology-like domain, family B, member 2; phosphatidylinositol-specific phospholipase C, X domain containing 2
90102	PLCXD2	pleckstrin homology-like domain, family B, member 2; phosphatidylinositol-specific phospholipase C, X domain containing 2
60488	MRPS35	mitochondrial ribosomal protein S35
444	asph	aspartate beta-hydroxylase
2888	Grb14	growth factor receptor-bound protein 14
91298	C12orf29	chromosome 12 open reading frame 29
2887	GRB10	growth factor receptor-bound protein 10
55327	LIN7C	lin-7 homolog C (C. elegans)
57393	TMEM27	transmembrane protein 27
55328	Rnls	renalase, FAD-dependent amine oxidase
2257	fgf12	fibroblast growth factor 12
134548	ANKRD43	ankyrin repeat domain 43
84188	far1	fatty acyl CoA reductase 1
861	Runx1	runt-related transcription factor 1
133	ADM	adrenomedullin
60496	AASDHPPT	aminoadipate-semialdehyde dehydrogenase-phosphopantetheinyl transferase
863	Cbfa2t3	core-binding factor, runt domain, alpha subunit 2; translocated to, 3
862	RUNX1T1	runt-related transcription factor 1; translocated to, 1 (cyclin D-related)
29102	rnasen	ribonuclease type III, nuclear
157922	CAMSAP1	calmodulin regulated spectrin-associated protein 1
868	Cblb	Cas-Br-M (murine) ecotropic retroviral transforming sequence b
246175	CNOT6L	CCR4-NOT transcription complex, subunit 6-like
8614	STC2	stanniocalcin 2
6793	STK10	serine/threonine kinase 10
3363	HTR7	5-hydroxytryptamine (serotonin) receptor 7 (adenylate cyclase-coupled)
2230	FDX1	ferredoxin 1
79727	LIN28A	lin-28 homolog (C. elegans)
8615	USO1	USO1 homolog, vesicle docking protein (yeast)
5205	Atp8b1	ATPase, class I, type 8B, member 1
2222	FDFT1	farnesyl-diphosphate farnesyltransferase 1
84159	ARID5B	AT rich interactive domain 5B (MRF1-like)
7469	WHSC2	Wolf-Hirschhorn syndrome candidate 2
5208	Pfkfb2	6-phosphofructo-2-kinase/fructose-2,6-biphosphatase 2
55353	Laptm4b	lysosomal protein transmembrane 4 beta
55356	SLC22A15	solute carrier family 22, member 15
80818	ZNF436	zinc finger protein 436
79730	nsun7	NOL1/NOP2/Sun domain family, member 7
388327	C17orf100	chromosome 17 open reading frame 100
205327	c2orf69	chromosome 2 open reading frame 69
7468	Whsc1	Wolf-Hirschhorn syndrome candidate 1
23568	ARL2BP	ADP-ribosylation factor-like 2 binding protein
2870	grk6	G protein-coupled receptor kinase 6
10842	C7orf16	chromosome 7 open reading frame 16
8605	PLA2G4C	phospholipase A2, group IVC (cytosolic, calcium-independent)
79739	ttll7	tubulin tyrosine ligase-like family, member 7
8604	slc25a12	solute carrier family 25 (mitochondrial carrier, Aralar), member 12
460	Astn1	astrotactin 1
219285	SAMD9L	sterile alpha motif domain containing 9-like
463	ZFHX3	zinc finger homeobox 3; hypothetical LOC100132068
389840	MAP3K15	mitogen-activated protein kinase kinase kinase 15
466	ATF1	activating transcription factor 1
120892	Lrrk2	leucine-rich repeat kinase 2
84168	ANTXR1	anthrax toxin receptor 1
169693	C9orf71	chromosome 9 open reading frame 71
9648	GCC2	GRIP and coiled-coil domain containing 2
221830	twistnb	TWIST neighbor
132864	CPEB2	cytoplasmic polyadenylation element binding protein 2
9240	PNMA1	paraneoplastic antigen MA1
9241	nog	noggin
282991	BLOC1S2	biogenesis of lysosomal organelles complex-1, subunit 2
3337	DNAJB1	DnaJ (Hsp40) homolog, subfamily B, member 1
83875	Bco2	beta-carotene oxygenase 2
83876	mro	maestro
60436	Tgif2	TGFB-induced factor homeobox 2
11015	KDELR3	KDEL (Lys-Asp-Glu-Leu) endoplasmic reticulum protein retention receptor 3
889	KRIT1	KRIT1, ankyrin repeat containing
11011	TLK2	tousled-like kinase 2
11014	KDELR2	KDEL (Lys-Asp-Glu-Leu) endoplasmic reticulum protein retention receptor 2
54708	2005-03-01	membrane-associated ring finger (C3HC4) 5
9653	Hs2st1	heparan sulfate 2-O-sulfotransferase 1
9638	fez1	fasciculation and elongation protein zeta 1 (zygin I)
4194	MDM4	Mdm4 p53 binding protein homolog (mouse)
29843	SENP1	SUMO1/sentrin specific peptidase 1
54726	OTUD4	OTU domain containing 4
4193	mdm2	Mdm2 p53 binding protein homolog (mouse)
9254	CACNA2D2	calcium channel, voltage-dependent, alpha 2/delta subunit 2
3344	foxn2	forkhead box N2
11004	KIF2C	kinesin family member 2C
166968	Mier3	mesoderm induction early response 1, family member 3
9640	ZNF592	zinc finger protein 592
79796	ALG9	asparagine-linked glycosylation 9, alpha-1,2-mannosyltransferase homolog (S. cerevisiae)
65084	TMEM135	transmembrane protein 135
282974	Stk32c	serine/threonine kinase 32C
4185	ADAM11	ADAM metallopeptidase domain 11
83892	KCTD10	potassium channel tetramerisation domain containing 10
55313	CPPED1	calcineurin-like phosphoesterase domain containing 1
80262	C16orf70	chromosome 16 open reading frame 70
55312	RFK	riboflavin kinase
55314	tmem144	transmembrane protein 144
55317	C20orf29	chromosome 20 open reading frame 29
1783	DYNC1LI2	dynein, cytoplasmic 1, light intermediate chain 2
9228	DLGAP2	discs, large (Drosophila) homolog-associated protein 2
55319	C4orf43	chromosome 4 open reading frame 43
9227	LRAT	lecithin retinol acyltransferase (phosphatidylcholine--retinol O-acyltransferase)
1787	TRDMT1	tRNA aspartic acid methyltransferase 1
219527	LRRC55	leucine rich repeat containing 55
79768	c15orf29	chromosome 15 open reading frame 29
9632	SEC24C	SEC24 family, member C (S. cerevisiae)
3798	Kif5a	kinesin family member 5A
9633	Mtl5	metallothionein-like 5, testis-specific (tesmin)
55300	Pi4k2b	phosphatidylinositol 4-kinase type 2 beta
79770	Txndc15	thioredoxin domain containing 15
4175	MCM6	minichromosome maintenance complex component 6
90594	ZNF439	zinc finger protein 439
55304	SPTLC3	serine palmitoyltransferase, long chain base subunit 3
112950	Med8	mediator complex subunit 8
9615	GDA	guanine deaminase
4179	Cd46	CD46 molecule, complement regulatory protein
83887	TTLL2	tubulin tyrosine ligase-like family, member 2
90592	ZNF700	zinc finger protein 700
54749	Epdr1	ependymin related protein 1 (zebrafish)
11025	Lilrb3	leukocyte immunoglobulin-like receptor, subfamily B (with TM and ITIM domains), member 3
2280	FKBP1A	FK506 binding protein 1A, 12kDa
11023	VAX1	ventral anterior homeobox 1
114327	EFHC1	EF-hand domain (C-terminal) containing 1
60468	Bach2	BTB and CNC homology 1, basic leucine zipper transcription factor 2
400073	C12orf76	chromosome 12 open reading frame 76
399665	FAM102A	family with sequence similarity 102, member A
79776	ZFHX4	zinc finger homeobox 4
891	CCNB1	cyclin B1
158293	FAM120AOS	family with sequence similarity 120A opposite strand
11052	Cpsf6	cleavage and polyadenylation specific factor 6, 68kDa
11051	NUDT21	nudix (nucleoside diphosphate linked moiety X)-type motif 21
56252	YLPM1	YLP motif containing 1
3780	KCNN1	potassium intermediate/small conductance calcium-activated channel, subfamily N, member 1
196	ahr	aryl hydrocarbon receptor
1769	DNAH8	dynein, axonemal, heavy chain 8
10395	DLC1	deleted in liver cancer 1
2814	GP5	glycoprotein V (platelet)
148423	C1orf52	chromosome 1 open reading frame 52
10396	ATP8A1	ATPase, aminophospholipid transporter (APLT), class I, type 8A, member 1
3778	KCNMA1	potassium large conductance calcium-activated channel, subfamily M, alpha member 1
9698	PUM1	pumilio homolog 1 (Drosophila)
56254	rnf20	ring finger protein 20
170591	S100Z	S100 calcium binding protein Z
9690	UBE3C	ubiquitin protein ligase E3C
11056	DDX52	DEAD (Asp-Glu-Ala-Asp) box polypeptide 52
9693	RAPGEF2	Rap guanine nucleotide exchange factor (GEF) 2; similar to RAPGEF2 protein
9693	LOC100133567	Rap guanine nucleotide exchange factor (GEF) 2; similar to RAPGEF2 protein
8161	COIL	coilin
126868	C1orf161	chromosome 1 open reading frame 161
3305	Hspa1l	heat shock 70kDa protein 1-like
2800	Golga1	golgi autoantigen, golgin subfamily a, 1
56261	GPCPD1	hypothetical protein KIAA1434
6733	SRPK2	SFRS protein kinase 2
343068	PRAMEF5	PRAME family member 5
219990	PLAC1L	placenta-specific 1-like
133418	EMB	embigin homolog (mouse)
2806	Got2	glutamic-oxaloacetic transaminase 2, mitochondrial (aspartate aminotransferase 2)
3309	LOC400750	hypothetical gene supported by AF216292; NM_005347; heat shock 70kDa protein 5 (glucose-regulated protein, 78kDa)
3309	HSPA5	hypothetical gene supported by AF216292; NM_005347; heat shock 70kDa protein 5 (glucose-regulated protein, 78kDa)
90576	ZNF799	zinc finger protein 799
2805	GOT1	glutamic-oxaloacetic transaminase 1, soluble (aspartate aminotransferase 1)
343070	PRAMEF15	PRAME family member 11; PRAME family member 9; PRAME family member 15
343070	PRAMEF9	PRAME family member 11; PRAME family member 9; PRAME family member 15
343070	PRAMEF11	PRAME family member 11; PRAME family member 9; PRAME family member 15
9685	clint1	clathrin interactor 1
93986	FOXP2	forkhead box P2
55805	LRP2BP	LRP2 binding protein
204219	lass3	LAG1 homolog, ceramide synthase 3
9687	GREB1	GREB1 protein
222659	PXT1	peroxisomal, testis specific 1
6741	ssb	Sjogren syndrome antigen B (autoantigen La)
9681	Depdc5	DEP domain containing 5
152404	Igsf11	immunoglobulin superfamily, member 11
56271	BEX4	brain expressed, X-linked 4
1740	Dlg2	discs, large homolog 2 (Drosophila)
150696	PROM2	prominin 2
56270	wdr45l	WDR45-like
11073	TOPBP1	topoisomerase (DNA) II binding protein 1
11075	STMN2	stathmin-like 2
221895	JAZF1	JAZF zinc finger 1
199777	Znf626	zinc finger protein 626
92312	mex3a	mex-3 homolog A (C. elegans)
166979	CDC20B	cell division cycle 20 homolog B (S. cerevisiae)
3759	KCNJ2	potassium inwardly-rectifying channel, subfamily J, member 2
55832	CAND1	cullin-associated and neddylation-dissociated 1
6717	SRI	sorcin
11064	Cep110	centrosomal protein 110kDa
6711	SPTBN1	spectrin, beta, non-erythrocytic 1
1738	dld	dihydrolipoamide dehydrogenase
127933	Uhmk1	U2AF homology motif (UHM) kinase 1
9659	LOC100134230	hypothetical protein LOC100134230; similar to KIAA0454 protein; similar to phosphodiesterase 4D interacting protein isoform 2; phosphodiesterase 4D interacting protein
9659	PDE4DIP	hypothetical protein LOC100134230; similar to KIAA0454 protein; similar to phosphodiesterase 4D interacting protein isoform 2; phosphodiesterase 4D interacting protein
9659	LOC727927	hypothetical protein LOC100134230; similar to KIAA0454 protein; similar to phosphodiesterase 4D interacting protein isoform 2; phosphodiesterase 4D interacting protein
9659	LOC652164	hypothetical protein LOC100134230; similar to KIAA0454 protein; similar to phosphodiesterase 4D interacting protein isoform 2; phosphodiesterase 4D interacting protein
375612	LHFPL3	lipoma HMGIC fusion partner-like 3
119392	C10orf78	chromosome 10 open reading frame 78
8139	GAN	gigaxonin
3766	kcnj10	potassium inwardly-rectifying channel, subfamily J, member 10
9662	CEP135	centrosomal protein 135kDa
11069	Rapgef4	Rap guanine nucleotide exchange factor (GEF) 4
147686	ZNF418	zinc finger protein 418
55841	WWC3	WWC family member 3
4520	MTF1	metal-regulatory transcription factor 1
2332	FMR1	fragile X mental retardation 1
4103	Magea4	melanoma antigen family A, 4
5638	Prrg1	proline rich Gla (G-carboxyglutamic acid) 1
4113	MAGEB2	melanoma antigen family B, 2
51776	ZAK	sterile alpha motif and leucine zipper containing kinase AZK
10488	creb3	cAMP responsive element binding protein 3
253260	RICTOR	RPTOR independent companion of MTOR, complex 2
81688	C6orf62	chromosome 6 open reading frame 62
89853	Fam125b	family with sequence similarity 125, member B
56341	PRMT8	protein arginine methyltransferase 8
55852	tex2	testis expressed 2
81285	OR51E2	olfactory receptor, family 51, subfamily E, member 2
55858	TMEM165	transmembrane protein 165
2321	FLT1	fms-related tyrosine kinase 1 (vascular endothelial growth factor/vascular permeability factor receptor)
4114	MAGEB3	melanoma antigen family B, 3
83416	FCRL5	Fc receptor-like 5
54790	TET2	tet oncogene family member 2
4507	mtaP	methylthioadenosine phosphorylase
114798	SLITRK1	SLIT and NTRK-like family, member 1
5650	KLK7	kallikrein-related peptidase 7
32	Acacb	acetyl-Coenzyme A carboxylase beta
10479	Slc9a6	solute carrier family 9 (sodium/hydrogen exchanger), member 6
2330	FMO5	flavin containing monooxygenase 5
51762	RAB8B	RAB8B, member RAS oncogene family
54799	mbtd1	mbt domain containing 1
163255	ZNF540	zinc finger protein 540
5618	PRLR	prolactin receptor
64072	Cdh23	cadherin-like 23
3845	Kras	v-Ki-ras2 Kirsten rat sarcoma viral oncogene homolog
3843	IPO5	importin 5
3842	tnpo1	transportin 1
3840	KPNA4	karyopherin alpha 4 (importin alpha 3)
23015	GOLGA8B	golgi autoantigen, golgin subfamily a, 8B; golgi autoantigen, golgin subfamily a, 8A
23015	GOLGA8A	golgi autoantigen, golgin subfamily a, 8B; golgi autoantigen, golgin subfamily a, 8A
163227	ZNF100	zinc finger protein 100
23014	Fbxo21	F-box protein 21
144455	E2F7	E2F transcription factor 7
23019	cnot1	CCR4-NOT transcription complex, subunit 1
221687	RNF182	ring finger protein 182
89874	Slc25a21	solute carrier family 25 (mitochondrial oxodicarboxylate carrier), member 21
7184	Hsp90b1	heat shock protein 90kDa beta (Grp94), member 1
728294	D2hgdh	D-2-hydroxyglutarate dehydrogenase
7182	NR2C2	nuclear receptor subfamily 2, group C, member 2
64081	PBLD	phenazine biosynthesis-like protein domain containing
3837	KPNB1	karyopherin (importin) beta 1
3836	KPNA1	karyopherin alpha 1 (importin alpha 5)
5629	PROX1	prospero homeobox 1
79441	haus3	HAUS augmin-like complex, subunit 3
10492	SYNCRIP	synaptotagmin binding, cytoplasmic RNA interacting protein
65125	WNK1	WNK lysine deficient protein kinase 1; hypothetical LOC100132369
65125	LOC100132369	WNK lysine deficient protein kinase 1; hypothetical LOC100132369
23002	DAAM1	dishevelled associated activator of morphogenesis 1
10499	Ncoa2	nuclear receptor coactivator 2
23001	WDFY3	WD repeat and FYVE domain containing 3
10498	carm1	coactivator-associated arginine methyltransferase 1
9187	SLC24A1	solute carrier family 24 (sodium/potassium/calcium exchanger), member 1
10495	ENOX2	ecto-NOX disulfide-thiol exchanger 2
9185	REPS2	RALBP1 associated Eps domain containing 2
9184	Bub3	budding uninhibited by benzimidazoles 3 homolog (yeast)
9188	DDX21	DEAD (Asp-Glu-Ala-Asp) box polypeptide 21
89866	SEC16B	SEC16 homolog B (S. cerevisiae)
121512	FGD4	FYVE, RhoGEF and PH domain containing 4
64895	PAPOLG	poly(A) polymerase gamma
23033	dopey1	dopey family member 1
23032	usp33	ubiquitin specific peptidase 33
4148	MATN3	matrilin 3
64839	FBXL17	F-box and leucine-rich repeat protein 17
89890	KBTBD6	kelch repeat and BTB (POZ) domain containing 6
55885	LMO3	LIM domain only 3 (rhombotin-like 2)
389158	PLSCR5	phospholipid scramblase family, member 5
10447	FAM3C	family with sequence similarity 3, member C
80315	CPEB4	cytoplasmic polyadenylation element binding protein 4
64848	Ythdc2	YTH domain containing 2
23039	XPO7	exportin 7
10440	TIMM17A	translocase of inner mitochondrial membrane 17 homolog A (yeast)
23036	znf292	zinc finger protein 292
54764	ZRANB1	zinc finger, RAN-binding domain containing 1
54765	TRIM44	tripartite motif-containing 44
4154	Mbnl1	muscleblind-like (Drosophila)
284161	gdpd1	glycerophosphodiester phosphodiesterase domain containing 1
23035	PHLPP2	PH domain and leucine rich repeat protein phosphatase 2
4155	MBP	myelin basic protein
7837	PXDN	peroxidasin homolog (Drosophila)
4158	MC2R	melanocortin 2 receptor (adrenocorticotropic hormone)
23022	palld	palladin, cytoskeletal associated protein
5604	MAP2K1	mitogen-activated protein kinase kinase 1
92255	Lmbrd2	LMBR1 domain containing 2
83452	RAB33B	RAB33B, member RAS oncogene family
80317	Zkscan3	zinc finger with KRAB and SCAN domains 3
54363	HAO1	hydroxyacid oxidase (glycolate oxidase) 1
64062	RBM26	RNA binding motif protein 26
65979	PHACTR4	phosphatase and actin regulator 4
65977	PLEKHA3	pleckstrin homology domain containing, family A (phosphoinositide binding specific) member 3
89882	TPD52L3	tumor protein D52-like 3
83953	FCAMR	Fc receptor, IgA, IgM, high affinity
154664	ABCA13	ATP-binding cassette, sub-family A (ABC1), member 13
283554	GPR137C	G protein-coupled receptor 137C
70	Actc1	actin, alpha, cardiac muscle 1
4163	MCC	mutated in colorectal cancers
7841	mogs	mannosyl-oligosaccharide glucosidase
23023	Tmcc1	transmembrane and coiled-coil domain family 1
23024	PDZRN3	PDZ domain containing ring finger 3
9604	RNF14	ring finger protein 14
3802	KIR2DL1	killer cell immunoglobulin-like receptor, two domains, long cytoplasmic tail, 2; killer cell immunoglobulin-like receptor, two domains, long cytoplasmic tail, 1; killer-cell Ig-like receptor; killer cell immunoglobulin-like receptor, three domains, pseudogene 1
3802	KIR3DP1	killer cell immunoglobulin-like receptor, two domains, long cytoplasmic tail, 2; killer cell immunoglobulin-like receptor, two domains, long cytoplasmic tail, 1; killer-cell Ig-like receptor; killer cell immunoglobulin-like receptor, three domains, pseudogene 1
3802	KIR2DL2	killer cell immunoglobulin-like receptor, two domains, long cytoplasmic tail, 2; killer cell immunoglobulin-like receptor, two domains, long cytoplasmic tail, 1; killer-cell Ig-like receptor; killer cell immunoglobulin-like receptor, three domains, pseudogene 1
65981	CAPRIN2	caprin family member 2
2359	FPR3	formyl peptide receptor 3
3800	KIF5C	kinesin family member 5C
2358	Fpr2	formyl peptide receptor 2
59	acta2	actin, alpha 2, smooth muscle, aorta
4128	MAOA	monoamine oxidase A
11108	PRDM4	PR domain containing 4
7869	SEMA3B	sema domain, immunoglobulin domain (Ig), short basic domain, secreted, (semaphorin) 3B
23052	ENDOD1	endonuclease domain containing 1
359845	Fam101b	hypothetical protein LOC100133632; family with sequence similarity 101, member B
359845	LOC100133632	hypothetical protein LOC100133632; family with sequence similarity 101, member B
252884	ZNF396	zinc finger protein 396
65989	DLK2	delta-like 2 homolog (Drosophila)
8091	HMGA2	high mobility group AT-hook 2
84552	PARD6G	par-6 partitioning defective 6 homolog gamma (C. elegans)
286753	TUSC5	tumor suppressor candidate 5
22899	ARHGEF15	Rho guanine nucleotide exchange factor (GEF) 15
80335	wdr82	WD repeat domain 82
401720	FIGNL2	fidgetin-like 2
80331	dnajc5	DnaJ (Hsp40) homolog, subfamily C, member 5
7871	SLMAP	sarcolemma associated protein
4135	MAP6	microtubule-associated protein 6
23057	Nmnat2	nicotinamide nucleotide adenylyltransferase 2
4130	MAP1A	microtubule-associated protein 1A
4131	MAP1B	microtubule-associated protein 1B
10461	MERTK	c-mer proto-oncogene tyrosine kinase
389170	LEKR1	leucine, glutamate and lysine rich 1
4137	mapt	microtubule-associated protein tau
23042	PDXDC1	pyridoxal-dependent decarboxylase domain containing 1
84569	LYZL1	lysozyme-like 1
23041	MON2	MON2 homolog (S. cerevisiae)
4139	MARK1	MAP/microtubule affinity-regulating kinase 1
47	ACLY	ATP citrate lyase
152330	Cntn4	contactin 4
266722	HS6ST3	heparan sulfate 6-O-sulfotransferase 3
11113	CIT	citron (rho-interacting, serine/threonine kinase 21)
80347	COASY	Coenzyme A synthase
10458	BAIAP2	BAI1-associated protein 2
80344	dcaf11	WD repeat domain 23
52	acp1	acid phosphatase 1, soluble
4144	mat2a	methionine adenosyltransferase II, alpha
256815	C10orf67	chromosome 10 open reading frame 67
2353	FOS	v-fos FBJ murine osteosarcoma viral oncogene homolog
1293	Col6a3	collagen, type VI, alpha 3
10401	PIAS3	protein inhibitor of activated STAT, 3
8676	STX11	syntaxin 11
26263	FBXO22OS	FBXO22 opposite strand (non-protein coding); F-box protein 22
26263	Fbxo22	FBXO22 opposite strand (non-protein coding); F-box protein 22
23462	HEY1	hairy/enhancer-of-split related with YRPW motif 1
23461	abca5	ATP-binding cassette, sub-family A (ABC1), member 5
8671	SLC4A4	solute carrier family 4, sodium bicarbonate cotransporter, member 4
488	ATP2A2	ATPase, Ca++ transporting, cardiac muscle, slow twitch 2
23467	nptxr	neuronal pentraxin receptor
23469	PHF3	PHD finger protein 3
148738	hfe2	hemochromatosis type 2 (juvenile)
482	Atp1b2	ATPase, Na+/K+ transporting, beta 2 polypeptide
481	Atp1b1	ATPase, Na+/K+ transporting, beta 1 polypeptide
7804	LRP8	low density lipoprotein receptor-related protein 8, apolipoprotein e receptor
1289	Col5a1	collagen, type V, alpha 1
23076	Rrp1b	ribosomal RNA processing 1 homolog B (S. cerevisiae)
23077	MYCBP2	MYC binding protein 2
22884	WDR37	WD repeat domain 37
1282	Col4a1	collagen, type IV, alpha 1
84132	Usp42	ubiquitin specific peptidase 42
473	RERE	arginine-glutamic acid dipeptide (RE) repeats
4589	MUC7	mucin 7, secreted
246269	LACE1	lactation elevated 1
440087	C12orf69	chromosome 12 open reading frame 69
7405	UVRAG	UV radiation resistance associated gene
84138	SLC7A6OS	solute carrier family 7, member 6 opposite strand
26258	PLDN	pallidin homolog (mouse)
7412	Vcam1	vascular cell adhesion molecule 1
64407	RGS18	regulator of G-protein signaling 18
7411	vbp1	von Hippel-Lindau binding protein 1
10000	Akt3	v-akt murine thymoma viral oncogene homolog 3 (protein kinase B, gamma)
10006	Abi1	abl-interactor 1
4594	MUT	methylmalonyl Coenzyme A mutase
472	LOC651610	similar to Serine-protein kinase ATM (Ataxia telangiectasia mutated) (A-T, mutated); ataxia telangiectasia mutated
472	ATM	similar to Serine-protein kinase ATM (Ataxia telangiectasia mutated) (A-T, mutated); ataxia telangiectasia mutated
92292	GLYATL1	glycine-N-acyltransferase-like 1
23065	KIAA0090	KIAA0090
10009	ZBTB33	zinc finger and BTB domain containing 33
134957	STXBP5	syntaxin binding protein 5 (tomosyn)
23064	Setx	senataxin
23062	Gga2	golgi associated, gamma adaptin ear containing, ARF binding protein 2
51710	ZNF44	zinc finger protein 44
10424	PGRMC2	progesterone receptor membrane component 2
7103	Tspan8	tetraspanin 8
51714	LOC100133398	selenoprotein T; similar to Selenoprotein T
51714	selt	selenoprotein T; similar to Selenoprotein T
22853	LMTK2	lemur tyrosine kinase 2
8654	PDE5A	phosphodiesterase 5A, cGMP-specific
8653	DDX3Y	DEAD (Asp-Glu-Ala-Asp) box polypeptide 3, Y-linked
10425	Arih2	ariadne homolog 2 (Drosophila)
51304	ZDHHC3	zinc finger, DHHC-type containing 3
10015	PDCD6IP	programmed cell death 6 interacting protein
57415	C3orf14	chromosome 3 open reading frame 14
64418	TMEM168	transmembrane protein 168
64417	C5orf28	chromosome 5 open reading frame 28
51306	FAM13B	family with sequence similarity 13, member B
108	ADCY2	adenylate cyclase 2 (brain)
54331	GNG2	guanine nucleotide binding protein (G protein), gamma 2
58515	LOC100129085	selenoprotein K; similar to HSPC297
58515	Selk	selenoprotein K; similar to HSPC297
157570	ESCO2	establishment of cohesion 1 homolog 2 (S. cerevisiae)
58517	RBM25	RNA binding motif protein 25
10804	Gjb6	gap junction protein, beta 6, 30kDa
104	Adarb1	adenosine deaminase, RNA-specific, B1 (RED1 homolog rat)
23095	KIF1B	kinesin family member 1B
116984	Arap2	ArfGAP with RhoGAP domain, ankyrin repeat and PH domain 2
1268	cnr1	cannabinoid receptor 1 (brain)
23096	IQSEC2	IQ motif and Sec7 domain 2
10018	BCL2L11	BCL2-like 11 (apoptosis facilitator)
10019	SH2B3	SH2B adaptor protein 3
57419	SLC24A3	solute carrier family 24 (sodium/potassium/calcium exchanger), member 3
23099	ZBTB43	zinc finger and BTB domain containing 43
284131	flj35220	hypothetical protein FLJ35220
64411	arap3	ArfGAP with RhoGAP domain, ankyrin repeat and PH domain 3
643155	C5orf43	chromosome 5 open reading frame 43
10802	Sec24a	SEC24 family, member A (S. cerevisiae)
97	ACYP1	acylphosphatase 1, erythrocyte (common) type
7110	TMF1	TATA element modulatory factor 1
22862	FNDC3A	fibronectin type III domain containing 3A
51701	nlk	nemo-like kinase
245806	Vgll2	vestigial like 2 (Drosophila)
92	ACVR2A	activin A receptor, type IIA
7113	Tmprss2	transmembrane protease, serine 2
26276	Vps33B	vacuolar protein sorting 33 homolog B (yeast)
2799	GNS	glucosamine (N-acetyl)-6-sulfatase
26278	SACS	spastic ataxia of Charlevoix-Saguenay (sacsin)
2798	Gnrhr	gonadotropin-releasing hormone receptor
22869	znf510	zinc finger protein 510
8660	irs2	insulin receptor substrate 2
26271	Fbxo5	F-box protein 5
196415	C12orf77	hypothetical protein LOC196415
23493	HEY2	hypothetical LOC100129733; hairy/enhancer-of-split related with YRPW motif 2
23493	LOC100129733	hypothetical LOC100129733; hairy/enhancer-of-split related with YRPW motif 2
23492	CBX7	chromobox homolog 7
491	ATP2B2	ATPase, Ca++ transporting, plasma membrane 2
51312	Slc25a37	solute carrier family 25, member 37
64426	suds3	suppressor of defective silencing 3 homolog (S. cerevisiae)
492	Atp2b3	ATPase, Ca++ transporting, plasma membrane 3
493	atp2b4	ATPase, Ca++ transporting, plasma membrane 4
8658	tnks	tankyrase, TRF1-interacting ankyrin-related ADP-ribose polymerase
51314	TXNDC3	thioredoxin domain containing 3 (spermatozoa)
10026	PIGK	phosphatidylinositol glycan anchor biosynthesis, class K
169200	TMEM64	transmembrane protein 64
7434	Vipr2	vasoactive intestinal peptide receptor 2
51316	PLAC8	placenta-specific 8
84520	C14orf142	chromosome 14 open reading frame 142
23080	AVL9	AVL9 homolog (S. cerevisiase)
7432	Vip	vasoactive intestinal peptide
490	ATP2B1	ATPase, Ca++ transporting, plasma membrane 1
58524	Dmrt3	doublesex and mab-3 related transcription factor 3
7813	EVI5	ecotropic viral integration site 5
729830	FAM160A1	family with sequence similarity 160, member A1
64806	IL25	interleukin 25
84527	ZNF559	zinc finger protein 559
64421	DCLRE1C	DNA cross-link repair 1C (PSO2 homolog, S. cerevisiae)
88	ACTN2	actinin, alpha 2
84107	zic4	Zic family member 4
84108	PCGF6	polycomb group ring finger 6
348158	ACSM2B	acyl-CoA synthetase medium-chain family member 2B
401137	C4orf40	chromosome 4 open reading frame 40
22835	ZFP30	zinc finger protein 30 homolog (mouse)
253635	CCDC75	coiled-coil domain containing 75
284613	CYB561D1	cytochrome b-561 domain containing 1
7124	TNF	tumor necrosis factor (TNF superfamily, member 2)
150160	CCT8L2	chaperonin containing TCP1, subunit 8 (theta)-like 2
5680	PSG11	pregnancy specific beta-1-glycoprotein 11
7126	TNFAIP1	tumor necrosis factor, alpha-induced protein 1 (endothelial)
284611	Fam102b	family with sequence similarity 102, member B
51735	RAPGEF6	Rap guanine nucleotide exchange factor (GEF) 6
55287	TMEM40	transmembrane protein 40
6322	SCML1	sex comb on midleg-like 1 (Drosophila)
51733	UPB1	ureidopropionase, beta
221264	Akd1	adenylate kinase domain containing 1
27235	COQ2	coenzyme Q2 homolog, prenyltransferase (yeast)
57823	SLAMF7	SLAM family member 7
285282	RABL3	RAB, member of RAS oncogene family-like 3
5678	PSG9	pregnancy specific beta-1-glycoprotein 9
6319	scd	stearoyl-CoA desaturase (delta-9-desaturase)
51320	MEX3C	mex-3 homolog C (C. elegans)
27236	arfip1	ADP-ribosylation factor interacting protein 1
55284	UBE2W	ubiquitin-conjugating enzyme E2W (putative)
55283	Mcoln3	mucolipin 3
51728	POLR3K	polymerase (RNA) III (DNA directed) polypeptide K, 12.3 kDa
6314	ATXN7	ataxin 7
26224	fbxl3	F-box and leucine-rich repeat protein 3
26225	arl5a	ADP-ribosylation factor-like 5A
401145	FAM190A	KIAA1680 protein
51324	Spg21	spastic paraplegia 21 (autosomal recessive, Mast syndrome)
7130	TNFAIP6	tumor necrosis factor, alpha-induced protein 6
22848	aak1	AP2 associated kinase 1
90957	Dhx57	DEAH (Asp-Glu-Ala-Asp/His) box polypeptide 57
22841	Rab11fip2	RAB11 family interacting protein 2 (class I)
6310	ATXN1	ataxin 1
254773	lyg2	lysozyme G-like 2
1232	Ccr3	chemokine (C-C motif) receptor 3
150165	XKR3	XK, Kell blood group complex subunit-related family, member 3
6309	SC5DL	sterol-C5-desaturase (ERG3 delta-5-desaturase homolog, S. cerevisiae)-like
84503	ZNF527	zinc finger protein 527
58508	MLL3	myeloid/lymphoid or mixed-lineage leukemia 3
84502	Jph4	junctophilin 4
5272	SERPINB9	serpin peptidase inhibitor, clade B (ovalbumin), member 9
285676	ZNF454	zinc finger protein 454
8693	GALNT4	UDP-N-acetyl-alpha-D-galactosamine:polypeptide N-acetylgalactosaminyltransferase 4 (GalNAc-T4)
440093	h3f3c	histone H3-like
57452	GALNTL1	UDP-N-acetyl-alpha-D-galactosamine:polypeptide N-acetylgalactosaminyltransferase-like 1
7141	tnp1	transition protein 1 (during histone to protamine replacement)
5663	Psen1	presenilin 1
7145	TNS1	tensin 1
51752	ERAP1	endoplasmic reticulum aminopeptidase 1
5660	PSAP	prosaposin
91351	DDX60L	DEAD (Asp-Glu-Ala-Asp) box polypeptide 60-like
114789	Slc25a25	solute carrier family 25 (mitochondrial carrier; phosphate carrier), member 25
51340	CRNKL1	crooked neck pre-mRNA splicing factor-like 1 (Drosophila)
114795	TMEM132B	transmembrane protein 132B; hypothetical LOC121296
114795	LOC121296	transmembrane protein 132B; hypothetical LOC121296
114793	FMNL2	formin-like 2
51348	KLRF1	killer cell lectin-like receptor subfamily F, member 1
341208	Hephl1	hephaestin-like 1
441531	PGAM4	phosphoglycerate mutase family member 4
5286	pik3c2a	phosphoinositide-3-kinase, class 2, alpha polypeptide
26249	KLHL3	kelch-like 3 (Drosophila)
22823	MTF2	metal response element binding transcription factor 2
22822	phlda1	pleckstrin homology-like domain, family A, member 1
121551	BTBD11	BTB (POZ) domain containing 11
91748	C14orf43	chromosome 14 open reading frame 43
5673	PSG5	pregnancy specific beta-1-glycoprotein 5
91746	YTHDC1	YTH domain containing 1
27246	RNF115	ring finger protein 115
5671	PSG3	pregnancy specific beta-1-glycoprotein 3
27241	BBS9	Bardet-Biedl syndrome 9
220107	Dleu7	deleted in lymphocytic leukemia, 7
6335	SCN9A	sodium channel, voltage-gated, type IX, alpha subunit
51351	ZNF117	zinc finger protein 117
6329	SCN4A	sodium channel, voltage-gated, type IV, alpha subunit
57448	birc6	baculoviral IAP repeat-containing 6
57447	Ndrg2	NDRG family member 2
25758	C11orf41	chromosome 11 open reading frame 41
57446	NDRG3	NDRG family member 3
900	ccng1	cyclin G1
131870	Nudt16	nudix (nucleoside diphosphate linked moiety X)-type motif 16
222553	slc35f1	solute carrier family 35, member F1
84272	YIPF4	Yip1 domain family, member 4
8417	STX7	syntaxin 7
55236	UBA6	ubiquitin-like modifier activating enzyme 6
339883	C3orf35	chromosome 3 open reading frame 35
8013	nr4a3	nuclear receptor subfamily 4, group A, member 3
79608	RIC3	resistance to inhibitors of cholinesterase 3 homolog (C. elegans)
8738	CRADD	CASP2 and RIPK1 domain containing adaptor with death domain
79086	C19orf42	chromosome 19 open reading frame 42
3481	INS-IGF2	insulin-like growth factor 2 (somatomedin A); insulin; INS-IGF2 readthrough transcript
3481	INS	insulin-like growth factor 2 (somatomedin A); insulin; INS-IGF2 readthrough transcript
3481	IGF2	insulin-like growth factor 2 (somatomedin A); insulin; INS-IGF2 readthrough transcript
7358	UGDH	UDP-glucose dehydrogenase
7353	ufd1l	ubiquitin fusion degradation 1 like (yeast)
85463	ZC3H12C	zinc finger CCCH-type containing 12C
85464	SSH2	slingshot homolog 2 (Drosophila)
85465	Ept1	selenoprotein I
744	MPPED2	metallophosphoesterase domain containing 2
256764	Wdr72	WD repeat domain 72
85462	FHDC1	FH2 domain containing 1
196463	PLBD2	phospholipase B domain containing 2
84289	ing5	inhibitor of growth family, member 5
375341	C3orf62	chromosome 3 open reading frame 62
85865	GTPBP10	GTP-binding protein 10 (putative)
8029	cubn	cubilin (intrinsic factor-cobalamin receptor)
8028	mllt10	myeloid/lymphoid or mixed-lineage leukemia (trithorax homolog, Drosophila); translocated to, 10
3487	igfbp4	insulin-like growth factor binding protein 4
340554	Zc3h12b	zinc finger CCCH-type containing 12B
8731	rnmt	RNA (guanine-7-) methyltransferase
149420	PDIK1L	PDLIM1 interacting kinase 1 like
151354	LOC653602	hypothetical LOC653602; family with sequence similarity 84, member A
151354	FAM84A	hypothetical LOC653602; family with sequence similarity 84, member A
50618	Itsn2	intersectin 2
8022	lhx3	LIM homeobox 3
3491	cyr61	cysteine-rich, angiogenic inducer, 61
10721	POLQ	polymerase (DNA directed), theta
7342	ubp1	upstream binding protein 1 (LBP-1a)
8726	eed	embryonic ectoderm development
79618	Hmbox1	homeobox containing 1
8725	C19orf2	chromosome 19 open reading frame 2
8723	SNX4	sorting nexin 4
85476	GFM1	G elongation factor, mitochondrial 1
84280	BTBD10	BTB (POZ) domain containing 10
79611	ACSS3	acyl-CoA synthetase short-chain family member 3
641339	ZNF674	zinc finger family member 674
84294	UTP23	UTP23, small subunit (SSU) processome component, homolog (yeast)
126731	C1orf96	chromosome 1 open reading frame 96
196477	C12orf12	chromosome 12 open reading frame 12
8439	NSMAF	neutral sphingomyelinase (N-SMase) activation associated factor
8030	CCDC6	coiled-coil domain containing 6
196472	FAM71C	family with sequence similarity 71, member C
55212	bbs7	Bardet-Biedl syndrome 7
27185	disc1	disrupted in schizophrenia 1
8760	Cds2	CDP-diacylglycerol synthase (phosphatidate cytidylyltransferase) 2
8036	SHOC2	soc-2 suppressor of clear homolog (C. elegans)
311	anxa11	annexin A11
55922	NKRF	NFKB repressing factor
55217	TMLHE	trimethyllysine hydroxylase, epsilon
8766	Rab11a	RAB11A, member RAS oncogene family
85445	CNTNAP4	contactin associated protein-like 4
79627	OGFRL1	opioid growth factor receptor-like 1
10732	Tcfl5	transcription factor-like 5 (basic helix-loop-helix)
85440	DOCK7	dedicator of cytokinesis 7
8445	dyrk2	dual-specificity tyrosine-(Y)-phosphorylation regulated kinase 2
10736	Six2	SIX homeobox 2
85443	DCLK3	doublecortin-like kinase 3
27199	OXGR1	oxoglutarate (alpha-ketoglutarate) receptor 1
55203	lgi2	leucine-rich repeat LGI family, member 2
140886	Pabpc5	poly(A) binding protein, cytoplasmic 5
348938	Nipal4	NIPA-like domain containing 4
150726	Fbxo41	F-box protein 41
284695	ZNF326	zinc finger protein 326
140883	ZNF280B	zinc finger protein 280B
339896	GADL1	glutamate decarboxylase-like 1
340533	KIAA2022	KIAA2022
320	apbA1	amyloid beta (A4) precursor protein-binding, family A, member 1
7319	UBE2A	ubiquitin-conjugating enzyme E2A (RAD6 homolog)
8048	Csrp3	cysteine and glycine-rich protein 3 (cardiac LIM protein)
10743	RAI1	retinoic acid induced 1
85458	DIXDC1	DIX domain containing 1
7320	ube2b	ubiquitin-conjugating enzyme E2B (RAD6 homolog)
7321	UBE2D1	ubiquitin-conjugating enzyme E2D 1 (UBC4/5 homolog, yeast)
64798	Depdc6	DEP domain containing 6
64799	Iqch	IQ motif containing H
219623	tmem26	transmembrane protein 26
64792	RABL5	RAB, member RAS oncogene family-like 5
145814	PGPEP1L	pyroglutamyl-peptidase 1-like
8435	Soat2	sterol O-acyltransferase 2
8434	RECK	reversion-inducing-cysteine-rich protein with kazal motifs
5128	Cdk17	PCTAIRE protein kinase 2
387357	THEMIS	thymocyte selection pathway associated
55900	ZNF302	zinc finger protein 302
146198	Zfp90	zinc finger protein 90 homolog (mouse)
55904	MLL5	myeloid/lymphoid or mixed-lineage leukemia 5 (trithorax homolog, Drosophila)
27163	NAAA	N-acylethanolamine acid amidase
8459	TPST2	tyrosylprotein sulfotransferase 2
8050	PDHX	pyruvate dehydrogenase complex, component X
55279	ZNF654	zinc finger protein 654
50650	ARHGEF3	Rho guanine nucleotide exchange factor (GEF) 3
50651	Slc45a1	solute carrier family 45, member 1
51276	ZNF571	zinc finger protein 571
51274	KLF3	Kruppel-like factor 3 (basic)
121457	ikbip	IKK interacting protein
154007	SNRNP48	small nuclear ribonucleoprotein 48kDa (U11/U12)
57486	NLN	neurolysin (metallopeptidase M3 family)
7399	USH2A	Usher syndrome 2A (autosomal recessive, mild)
4969	OGN	osteoglycin
400120	C13orf36	chromosome 13 open reading frame 36
10752	CHL1	cell adhesion molecule with homology to L1CAM (close homolog of L1)
5134	pdcd2	programmed cell death 2
51279	C1RL	complement component 1, r subcomponent-like
55915	LANCL2	LanC lantibiotic synthetase component C-like 2 (bacterial)
57494	RIMKLB	ribosomal modification protein rimK-like family member B
55917	CTTNBP2NL	CTTNBP2 N-terminal like
8065	CUL5	cullin 5
55269	LOC642395	paraspeckle component 1; paraspeckle protein 1 pseudogene
55269	PSPC1	paraspeckle component 1; paraspeckle protein 1 pseudogene
309	ANXA6	annexin A6
4982	tnfrsf11b	tumor necrosis factor receptor superfamily, member 11b
9589	WTAP	Wilms tumor 1 associated protein
8455	ATRN	attractin
8452	cul3	cullin 3
5122	PCSK1	proprotein convertase subtilisin/kexin type 1
10762	NUP50	nucleoporin 50kDa
91368	cdkn2aipnl	CDKN2A interacting protein N-terminal like
83591	Thap2	THAP domain containing, apoptosis associated protein 2
1607	DGKB	diacylglycerol kinase, beta 90kDa
83595	Sox7	SRY (sex determining region Y)-box 7
83594	NUDT12	nudix (nucleoside diphosphate linked moiety X)-type motif 12
55252	ASXL2	additional sex combs like 2 (Drosophila)
83988	NCALD	neurocalcin delta
4986	oprk1	opioid receptor, kappa 1
140838	NANP	N-acetylneuraminic acid phosphatase
57468	SLC12A5	solute carrier family 12 (potassium-chloride transporter), member 5
85403	EAF1	ELL associated factor 1
10771	zmynd11	zinc finger, MYND domain containing 11
57472	CNOT6	CCR4-NOT transcription complex, subunit 6
57471	ERMN	ermin, ERM-like protein
8711	Tnk1	tyrosine kinase, non-receptor, 1
149483	Ccdc17	coiled-coil domain containing 17
118924	C10orf4	chromosome 10 open reading frame 4
80196	RNF34	ring finger protein 34
55246	CCDC25	coiled-coil domain containing 25
169792	Glis3	GLIS family zinc finger 3
60312	AFAP1	actin filament associated protein 1
8476	CDC42BPA	CDC42 binding protein kinase alpha (DMPK-like)
205428	C3orf58	chromosome 3 open reading frame 58
8473	Ogt	O-linked N-acetylglucosamine (GlcNAc) transferase (UDP-N-acetylglucosamine:polypeptide-N-acetylglucosaminyl transferase)
348980	HCN1	hyperpolarization activated cyclic nucleotide-gated potassium channel 1
1200	TPP1	tripeptidyl peptidase I
90407	Tmem41a	transmembrane protein 41A
51248	pdzd11	PDZ domain containing 11
8702	b4galt4	UDP-Gal:betaGlcNAc beta 1,4- galactosyltransferase, polypeptide 4
10782	ZNF274	zinc finger protein 274
8708	B3galt1	UDP-Gal:betaGlcNAc beta 1,3-galactosyltransferase, polypeptide 1
83992	Cttnbp2	cortactin binding protein 2
90025	Ube2cbp	ubiquitin-conjugating enzyme E2C binding protein
8470	SORBS2	sorbin and SH3 domain containing 2
10781	ZNF266	zinc finger protein 266
85416	Zic5	Zic family member 5 (odd-paired homolog, Drosophila)
54807	ZNF586	zinc finger protein 586
79689	STEAP4	STEAP family member 4
2745	GLRX	glutaredoxin (thioltransferase)
2744	GLS	glutaminase
113251	Larp4	La ribonucleoprotein domain family, member 4
10298	PAK4	p21 protein (Cdc42/Rac)-activated kinase 4
4928	NUP98	nucleoporin 98kDa
10299	2006-03-01	membrane-associated ring finger (C3HC4) 6
54812	AFTPH	aftiphilin
54811	ZNF562	zinc finger protein 562
54816	ZNF280D	zinc finger protein 280D
29799	YPEL1	yippee-like 1 (Drosophila)
4922	Nts	neurotensin
6297	SALL2	sal-like 2 (Drosophila)
56997	cabc1	chaperone, ABC1 activity of bc1 complex homolog (S. pombe)
8490	Rgs5	regulator of G-protein signaling 5
56995	TULP4	tubby like protein 4
113263	glcci1	glucocorticoid induced transcript 1
9543	IGDCC3	immunoglobulin superfamily, DCC subclass, member 3
282809	poc1b	WD repeat domain 51B
114815	SORCS1	sortilin-related VPS10 domain containing receptor 1
1615	Dars	aspartyl-tRNA synthetase
4939	OAS2	2'-5'-oligoadenylate synthetase 2, 69/71kDa
80173	IFT74	intraflagellar transport 74 homolog (Chlamydomonas)
116150	NUS1	nuclear undecaprenyl pyrophosphate synthase 1 pseudogene; nuclear undecaprenyl pyrophosphate synthase 1 homolog (S. cerevisiae)
116150	LOC729148	nuclear undecaprenyl pyrophosphate synthase 1 pseudogene; nuclear undecaprenyl pyrophosphate synthase 1 homolog (S. cerevisiae)
80176	SPSB1	splA/ryanodine receptor domain and SOCS box containing 1
4026	lpp	LIM domain containing preferred translocation partner in lipoma
79017	Ggct	gamma-glutamyl cyclotransferase
3400	id4	inhibitor of DNA binding 4, dominant negative helix-loop-helix protein
54822	TRPM7	transient receptor potential cation channel, subfamily M, member 7
79018	C17orf39	chromosome 17 open reading frame 39
157807	Clvs1	retinaldehyde binding protein 1-like 1
58155	ptbp2	polypyrimidine tract binding protein 2
9802	Dazap2	DAZ associated protein 2
9804	TOMM20	similar to translocase of outer mitochondrial membrane 20 homolog; similar to mitochondrial outer membrane protein 19; translocase of outer mitochondrial membrane 20 homolog (yeast)
9804	LOC100129272	similar to translocase of outer mitochondrial membrane 20 homolog; similar to mitochondrial outer membrane protein 19; translocase of outer mitochondrial membrane 20 homolog (yeast)
9804	LOC100131463	similar to translocase of outer mitochondrial membrane 20 homolog; similar to mitochondrial outer membrane protein 19; translocase of outer mitochondrial membrane 20 homolog (yeast)
114800	CCDC85A	coiled-coil domain containing 85A
53354	PANK1	pantothenate kinase 1
2768	Gna12	guanine nucleotide binding protein (G protein) alpha 12
90459	Eri1	exoribonuclease 1
100272147	MTCP1NB	mature T-cell proliferation 1 neighbor; mature T-cell proliferation 1
100272147	MTCP1	mature T-cell proliferation 1 neighbor; mature T-cell proliferation 1
10278	Efs	embryonal Fyn-associated substrate
10279	Prss16	protease, serine, 16 (thymus)
9162	DGKI	diacylglycerol kinase, iota
10276	NET1	neuroepithelial cell transforming 1
10274	STAG1	stromal antigen 1
54165	DCUN1D1	DCN1, defective in cullin neddylation 1, domain containing 1 (S. cerevisiae)
3419	idh3a	isocitrate dehydrogenase 3 (NAD+) alpha
259282	BOD1L	biorientation of chromosomes in cell division 1-like
79026	ahnak	AHNAK nucleoprotein
3417	IDH1	isocitrate dehydrogenase 1 (NADP+), soluble
79027	ZNF655	zinc finger protein 655
53344	CHIC1	cysteine-rich hydrophobic domain 1
10282	LOC100128542	hypothetical protein LOC100128542; blocked early in transport 1 homolog (S. cerevisiae)
10282	Bet1	hypothetical protein LOC100128542; blocked early in transport 1 homolog (S. cerevisiae)
799	CALCR	calcitonin receptor
644809	C15orf56	chromosome 15 open reading frame 56
796	calca	calcitonin-related polypeptide alpha
122553	TRAPPC6B	trafficking protein particle complex 6B
6272	Sort1	sortilin 1
192670	EIF2C4	eukaryotic translation initiation factor 2C, 4
793	CALB1	calbindin 1, 28kDa
2775	GNAO1	guanine nucleotide binding protein (G protein), alpha activating activity polypeptide O
80150	ASRGL1	asparaginase like 1
23431	Ap4e1	adaptor-related protein complex 4, epsilon 1 subunit
3021	LOC440926	H3 histone, family 3B (H3.3B); H3 histone, family 3A pseudogene; H3 histone, family 3A; similar to H3 histone, family 3B; similar to histone H3.3B
3021	h3f3a	H3 histone, family 3B (H3.3B); H3 histone, family 3A pseudogene; H3 histone, family 3A; similar to H3 histone, family 3B; similar to histone H3.3B
3021	LOC644914	H3 histone, family 3B (H3.3B); H3 histone, family 3A pseudogene; H3 histone, family 3A; similar to H3 histone, family 3B; similar to histone H3.3B
3021	LOC728914	H3 histone, family 3B (H3.3B); H3 histone, family 3A pseudogene; H3 histone, family 3A; similar to H3 histone, family 3B; similar to histone H3.3B
3021	H3f3b	H3 histone, family 3B (H3.3B); H3 histone, family 3A pseudogene; H3 histone, family 3A; similar to H3 histone, family 3B; similar to histone H3.3B
23433	RHOQP2	ras homolog gene family, member Q; similar to small GTP binding protein TC10
23433	rhoq	ras homolog gene family, member Q; similar to small GTP binding protein TC10
259295	TAS2R20	taste receptor, type 2, member 20
23435	TARDBP	TAR DNA binding protein
1634	DCN	decorin
54805	CNNM2	cyclin M2
93664	cadps2	Ca++-dependent secretion activator 2
221301	Fam26d	family with sequence similarity 26, member D
4004	LMO1	LIM domain only 1 (rhombotin 1)
80155	naa15	NMDA receptor regulated 1
1630	DCC	deleted in colorectal carcinoma
192286	HIGD2A	HIG1 hypoxia inducible domain family, member 2A
54801	haus6	HAUS augmin-like complex, subunit 6
93663	arhgap18	Rho GTPase activating protein 18
79647	AKIRIN1	akirin 1
783	CACNB2	calcium channel, voltage-dependent, beta 2 subunit
431704	Rgs21	regulator of G-protein signaling 21
79642	ARSJ	arylsulfatase family, member J
9510	Adamts1	ADAM metallopeptidase with thrombospondin type 1 motif, 1
53335	BCL11A	B-cell CLL/lymphoma 11A (zinc finger protein)
79042	TSEN34	tRNA splicing endonuclease 34 homolog (S. cerevisiae)
6263	RYR3	ryanodine receptor 3
9825	SPATA2	spermatogenesis associated 2
80145	thoc7	THO complex 7 homolog (Drosophila)
9107	MTMR6	myotubularin related protein 6
54855	FAM46C	family with sequence similarity 46, member C
9833	Melk	maternal embryonic leucine zipper kinase
23408	SIRT5	sirtuin (silent mating type information regulation 2 homolog) 5 (S. cerevisiae)
79048	secisbp2	SECIS binding protein 2
80148	pqlc1	PQ loop repeat containing 1
23404	EXOSC2	exosome component 2
23401	Frat2	frequently rearranged in advanced T-cell lymphomas 2
54852	Paqr5	progestin and adipoQ receptor family member V
56955	MEPE	matrix extracellular phosphoglycoprotein
2710	GK3P	glycerol kinase 3 pseudogene; glycerol kinase
2710	GK	glycerol kinase 3 pseudogene; glycerol kinase
9819	TSC22D2	TSC22 domain family, member 2
80129	C6orf97	chromosome 6 open reading frame 97
3451	IFNA17	interferon, alpha 17
9815	GIT2	G protein-coupled receptor kinase interacting ArfGAP 2
79659	DYNC2H1	dynein, cytoplasmic 2, heavy chain 1
9813	KIAA0494	KIAA0494
152098	ZCWPW2	zinc finger, CW type with PWWP domain 2
1654	DDX3X	DEAD (Asp-Glu-Ala-Asp) box polypeptide 3, X-linked
6249	CLIP1	CAP-GLY domain containing linker protein 1
23418	Crb1	crumbs homolog 1 (Drosophila)
23411	sirt1	sirtuin (silent mating type information regulation 2 homolog) 1 (S. cerevisiae)
163351	Gbp6	guanylate binding protein family, member 6
9530	Bag4	BCL2-associated athanogene 4
79664	NARG2	NMDA receptor regulated 2
122525	C14orf28	chromosome 14 open reading frame 28
9532	BAG2	BCL2-associated athanogene 2
168667	BMPER	BMP binding endothelial regulator
56946	C11orf30	chromosome 11 open reading frame 30
761	CA3	carbonic anhydrase III, muscle specific
203228	C9orf72	chromosome 9 open reading frame 72
9846	GAB2	GRB2-associated binding protein 2
9848	MFAP3L	microfibrillar-associated protein 3-like
9847	KIAA0528	KIAA0528
767	CA8	carbonic anhydrase VIII
3458	IFNG	interferon, gamma
54836	BSPRY	B-box and SPRY domain containing
9851	KIAA0753	KIAA0753
80124	Vcpip1	valosin containing protein (p97)/p47 complex interacting protein 1
54832	Vps13c	vacuolar protein sorting 13 homolog C (S. cerevisiae)
9529	BAG5	BCL2-associated athanogene 5
79660	PPP1R3B	protein phosphatase 1, regulatory (inhibitor) subunit 3B
4905	Nsf	N-ethylmaleimide-sensitive factor
9520	npepps	hypothetical protein FLJ11822; aminopeptidase puromycin sensitive
9520	LOC440434	hypothetical protein FLJ11822; aminopeptidase puromycin sensitive
9521	EEF1E1	eukaryotic translation elongation factor 1 epsilon 1
79673	ZNF329	zinc finger protein 329
145482	PTGR2	prostaglandin reductase 2
56935	C11orf75	hypothetical LOC728675; chromosome 11 open reading frame 75
56935	LOC728675	hypothetical LOC728675; chromosome 11 open reading frame 75
79677	SMC6	structural maintenance of chromosomes 6
3475	ifrd1	interferon-related developmental regulator 1
6235	RPS29P11	ribosomal protein S29 pseudogene 11; ribosomal protein S29 pseudogene 16; ribosomal protein S29 pseudogene 17; ribosomal protein S29 pseudogene 3; ribosomal protein S29 pseudogene 9; ribosomal protein S29
6235	RPS29	ribosomal protein S29 pseudogene 11; ribosomal protein S29 pseudogene 16; ribosomal protein S29 pseudogene 17; ribosomal protein S29 pseudogene 3; ribosomal protein S29 pseudogene 9; ribosomal protein S29
6235	RPS29P9	ribosomal protein S29 pseudogene 11; ribosomal protein S29 pseudogene 16; ribosomal protein S29 pseudogene 17; ribosomal protein S29 pseudogene 3; ribosomal protein S29 pseudogene 9; ribosomal protein S29
6235	RPS29P3	ribosomal protein S29 pseudogene 11; ribosomal protein S29 pseudogene 16; ribosomal protein S29 pseudogene 17; ribosomal protein S29 pseudogene 3; ribosomal protein S29 pseudogene 9; ribosomal protein S29
6235	RPS29P17	ribosomal protein S29 pseudogene 11; ribosomal protein S29 pseudogene 16; ribosomal protein S29 pseudogene 17; ribosomal protein S29 pseudogene 3; ribosomal protein S29 pseudogene 9; ribosomal protein S29
6235	RPS29P16	ribosomal protein S29 pseudogene 11; ribosomal protein S29 pseudogene 16; ribosomal protein S29 pseudogene 17; ribosomal protein S29 pseudogene 3; ribosomal protein S29 pseudogene 9; ribosomal protein S29
2736	GLI2	GLI family zinc finger 2
425054	VCX3B	variable charge, X-linked 3B
80108	ZFP2	zinc finger protein 2 homolog (mouse)
9839	Zeb2	zinc finger E-box binding homeobox 2
79078	C1orf50	chromosome 1 open reading frame 50
9135	RABEP1	rabaptin, RAB GTPase binding effector protein 1
54843	SYTL2	synaptotagmin-like 2
158586	ZXDB	zinc finger, X-linked, duplicated B
54845	Esrp1	epithelial splicing regulatory protein 1
54842	MFSD6	major facilitator superfamily domain containing 6
9515	STXBP5L	syntaxin binding protein 5-like
54841	BIVM	basic, immunoglobulin-like variable motif containing
338811	Fam19a2	family with sequence similarity 19 (chemokine (C-C motif)-like), member A2
9519	TBPL1	TBP-like 1
54112	GPR88	G protein-coupled receptor 88
3064	HTT	huntingtin
7750	zmym2	zinc finger, MYM-type 2
254013	C12orf72	chromosome 12 open reading frame 72
160364	CLEC12A	C-type lectin domain family 12, member A; C-type lectin domain family 12, member B
160364	CLEC12B	C-type lectin domain family 12, member A; C-type lectin domain family 12, member B
7752	ZNF200	zinc finger protein 200
3084	NRG1	neuregulin 1
4899	NRF1	nuclear respiratory factor 1
4897	nrcam	neuronal cell adhesion molecule
80212	CCDC92	coiled-coil domain containing 92
83604	TMEM47	transmembrane protein 47
64398	mpp5	membrane protein, palmitoylated 5 (MAGUK p55 subfamily member 5)
1581	Cyp7a1	cytochrome P450, family 7, subfamily A, polypeptide 1
6619	Snapc3	small nuclear RNA activating complex, polypeptide 3, 50kDa
9857	CEP350	centrosomal protein 350kDa
80209	C13orf23	chromosome 13 open reading frame 23
54495	TMX3	thioredoxin-related transmembrane protein 3
56916	Smarcad1	SWI/SNF-related, matrix-associated actin-dependent regulator of chromatin, subfamily a, containing DEAD/H box 1
65055	REEP1	receptor accessory protein 1
6612	SUMO3	SMT3 suppressor of mif two 3 homolog 2 (S. cerevisiae) pseudogene; SMT3 suppressor of mif two 3 homolog 2 (S. cerevisiae); SMT3 suppressor of mif two 3 homolog 3 (S. cerevisiae)
6612	SUMO2P	SMT3 suppressor of mif two 3 homolog 2 (S. cerevisiae) pseudogene; SMT3 suppressor of mif two 3 homolog 2 (S. cerevisiae); SMT3 suppressor of mif two 3 homolog 3 (S. cerevisiae)
6612	Sumo2	SMT3 suppressor of mif two 3 homolog 2 (S. cerevisiae) pseudogene; SMT3 suppressor of mif two 3 homolog 2 (S. cerevisiae); SMT3 suppressor of mif two 3 homolog 3 (S. cerevisiae)
3920	lamp2	lysosomal-associated membrane protein 2
6614	SIGLEC1	sialic acid binding Ig-like lectin 1, sialoadhesin
7745	ZNF192	zinc finger protein 192
65056	GPBP1	GC-rich promoter binding protein 1
6616	SNAP25	synaptosomal-associated protein, 25kDa
56913	C1GALT1	core 1 synthase, glycoprotein-N-acetylgalactosamine 3-beta-galactosyltransferase, 1
54894	RNF43	ring finger protein 43
3099	HK2P1	hexokinase 2 pseudogene; hexokinase 2
3099	Hk2	hexokinase 2 pseudogene; hexokinase 2
115019	SLC26A9	solute carrier family 26, member 9
1183	CLCN4	chloride channel 4
54893	MTMR10	myotubularin related protein 10
1588	CYP19A1	cytochrome P450, family 19, subfamily A, polypeptide 1
9877	Zc3h11a	zinc finger CCCH-type containing 11A
9874	Tlk1	tousled-like kinase 1
1584	CYP11B1	cytochrome P450, family 11, subfamily B, polypeptide 1
130132	Rftn2	raftlin family member 2
9867	pja2	praja ring finger 2
4893	NRAS	neuroblastoma RAS viral (v-ras) oncogene homolog
1592	Cyp26a1	cytochrome P450, family 26, subfamily A, polypeptide 1
80218	naa50	N-acetyltransferase 13 (GCN5-related)
55552	ZNF823	zinc finger protein 823
55553	Sox6	SRY (sex determining region Y)-box 6
3915	LAMC1	laminin, gamma 1 (formerly LAMB2)
80219	COQ10B	coenzyme Q10 homolog B (S. cerevisiae)
6607	smn2	survival of motor neuron 1, telomeric; survival of motor neuron 2, centromeric
6607	Smn1	survival of motor neuron 1, telomeric; survival of motor neuron 2, centromeric
253738	EBF3	early B-cell factor 3
22797	TFEC	transcription factor EC
403341	ZBTB34	zinc finger and BTB domain containing 34
283209	PGM2L1	phosphoglucomutase 2-like 1
388818	Krtap26-1	keratin associated protein 26-1
23397	NCAPH	non-SMC condensin I complex, subunit H
9885	OSBPL2	oxysterol binding protein-like 2
51696	Heca	headcase homolog (Drosophila)
114882	OSBPL8	oxysterol binding protein-like 8
126375	ZNF792	zinc finger protein 792
9882	TBC1D4	TBC1 domain family, member 4
9883	POM121	POM121 membrane glycoprotein (rat)
54475	NLE1	notchless homolog 1 (Drosophila)
3949	Ldlr	low density lipoprotein receptor
221391	OPN5	opsin 5
55520	ELAC1	elaC homolog 1 (E. coli)
9879	ddx46	DEAD (Asp-Glu-Ala-Asp) box polypeptide 46
114876	OSBPL1A	oxysterol binding protein-like 1A
221395	Gpr116	G protein-coupled receptor 116
7728	ZNF175	zinc finger protein 175
284273	ZADH2	zinc binding alcohol dehydrogenase domain containing 2
160777	CCDC60	coiled-coil domain containing 60
4093	SMAD9	SMAD family member 9
4092	SMAD7	SMAD family member 7
23390	ZDHHC17	zinc finger, DHHC-type containing 17
9890	LPPR4	plasticity related gene 1
23387	SIK3	serine/threonine-protein kinase QSK
401265	KLHL31	kelch-like 31 (Drosophila)
54876	DCAF16	chromosome 4 open reading frame 30
51684	sufU	suppressor of fused homolog (Drosophila)
10317	B3galt5	UDP-Gal:betaGlcNAc beta 1,3-galactosyltransferase, polypeptide 5
9897	KIAA0196	KIAA0196
222166	C7orf41	chromosome 7 open reading frame 41
80204	fbxo11	F-box protein 11
80205	CHD9	chromodomain helicase DNA binding protein 9
136319	mtpn	myotrophin; leucine zipper protein 6
136319	LUZP6	myotrophin; leucine zipper protein 6
161829	EXD1	exonuclease 3'-5' domain containing 1
114885	OSBPL11	oxysterol binding protein-like 11
56903	papolb	poly(A) polymerase beta (testis specific)
23384	CYTSA	cytospin A
56900	Tmem167b	transmembrane protein 167B
3930	LBR	lamin B receptor
56907	SPIRE1	spire homolog 1 (Drosophila)
23380	srgap2	SLIT-ROBO Rho GTPase activating protein 2
4857	NOVA1	neuro-oncological ventral antigen 1
4855	NOTCH4	Notch homolog 4 (Drosophila)
4853	Notch2	Notch homolog 2 (Drosophila)
221322	c6orf170	chromosome 6 open reading frame 170
254827	Naaladl2	N-acetylated alpha-linked acidic dipeptidase-like 2
9071	CLDN10	claudin 10
2683	B4GALT1	UDP-Gal:betaGlcNAc beta 1,4- galactosyltransferase, polypeptide 1
10389	SCML2	sex comb on midleg-like 2 (Drosophila)
9073	Cldn8	claudin 8
92949	ADAMTSL1	ADAMTS-like 1
9077	DIRAS3	DIRAS family, GTP-binding RAS-like 3
54097	Fam3b	family with sequence similarity 3, member B
166336	prickle2	prickle homolog 2 (Drosophila)
285386	tprg1	tumor protein p63 regulated 1
202243	CCDC125	coiled-coil domain containing 125
163404	Lppr5	phosphatidic acid phosphatase type 2
4076	Caprin1	cell cycle associated protein 1
51663	zfr	zinc finger RNA binding protein
4842	NOS1	nitric oxide synthase 1 (neuronal)
23365	ARHGEF12	Rho guanine nucleotide exchange factor (GEF) 12
160728	SLC5A8	solute carrier family 5 (iodide transporter), member 8
9066	syt17	synaptotagmin XVII; synaptotagmin VII
9066	Syt7	synaptotagmin XVII; synaptotagmin VII
144348	ZNF664	zinc finger protein 664
4848	CNOT2	CCR4-NOT transcription complex, subunit 2
5507	Ppp1r3c	protein phosphatase 1, regulatory (inhibitor) subunit 3C
4082	MARCKS	myristoylated alanine-rich protein kinase C substrate
5504	Ppp1r2	protein phosphatase 1, regulatory (inhibitor) subunit 2
23360	FNBP4	formin binding protein 4
2664	GDI1	GDP dissociation inhibitor 1
5500	SPDYA	protein phosphatase 1, catalytic subunit, beta isoform; speedy homolog A (Xenopus laevis)
5500	PPP1CB	protein phosphatase 1, catalytic subunit, beta isoform; speedy homolog A (Xenopus laevis)
4088	SMAD3	SMAD family member 3
65009	ndrg4	NDRG family member 4
553115	pef1	penta-EF-hand domain containing 1
143684	fam76b	family with sequence similarity 76, member B
4850	CNOT4	CCR4-NOT transcription complex, subunit 4
122183	PRR20A	FLJ40296 protein family member; proline rich 20
122183	PRR20E	FLJ40296 protein family member; proline rich 20
122183	PRR20D	FLJ40296 protein family member; proline rich 20
122183	PRR20C	FLJ40296 protein family member; proline rich 20
122183	PRR20B	FLJ40296 protein family member; proline rich 20
5509	PPP1R3D	protein phosphatase 1, regulatory (inhibitor) subunit 3D
51652	RNF103	vacuolar protein sorting 24 homolog (S. cerevisiae); ring finger protein 103
51652	VPS24	vacuolar protein sorting 24 homolog (S. cerevisiae); ring finger protein 103
7776	znf236	zinc finger protein 236
89978	ATPBD4	ATP binding domain 4
9093	DNAJA3	DnaJ (Hsp40) homolog, subfamily A, member 3
92922	ccdc102a	coiled-coil domain containing 102A
7772	ZNF229	zinc finger protein 229
23354	HAUS5	HAUS augmin-like complex, subunit 5
3983	ABLIM1	actin binding LIM protein 1
400966	RGPD2	RANBP2-like and GRIP domain containing 1; RANBP2-like and GRIP domain containing 2
400966	RGPD1	RANBP2-like and GRIP domain containing 1; RANBP2-like and GRIP domain containing 2
57097	parp11	poly (ADP-ribose) polymerase family, member 11
3987	LIMS1	LIM and senescent cell antigen-like domains 1
4053	LTBP2	latent transforming growth factor beta binding protein 2
448831	FRG2	FSHD region gene 2
57092	PCNP	PEST proteolytic signal containing nuclear protein
4883	NPR3	natriuretic peptide receptor C/guanylate cyclase C (atrionatriuretic peptide receptor C)
134218	Dnajc21	DnaJ (Hsp40) homolog, subfamily C, member 21
4863	NPAT	nuclear protein, ataxia-telangiectasia locus
79101	SNORA25	TATA box binding protein (TBP)-associated factor, RNA polymerase I, D, 41kDa; small nucleolar RNA, H/ACA box 32; small nucleolar RNA, H/ACA box 25
79101	TAF1D	TATA box binding protein (TBP)-associated factor, RNA polymerase I, D, 41kDa; small nucleolar RNA, H/ACA box 32; small nucleolar RNA, H/ACA box 25
79101	SNORA32	TATA box binding protein (TBP)-associated factor, RNA polymerase I, D, 41kDa; small nucleolar RNA, H/ACA box 32; small nucleolar RNA, H/ACA box 25
4481	Msr1	macrophage scavenger receptor 1
23347	SMCHD1	structural maintenance of chromosomes flexible hinge domain containing 1
9087	TMSB4Y	thymosin beta 4, Y-linked
51649	MRPS23	mitochondrial ribosomal protein S23
7764	ZNF217	zinc finger protein 217
9086	EIF1AY	eukaryotic translation initiation factor 1A, Y-linked
9084	VCY1B	variable charge, Y-linked 1B; variable charge, Y-linked
9084	VCY	variable charge, Y-linked 1B; variable charge, Y-linked
51645	ppil1	peptidylprolyl isomerase (cyclophilin)-like 1
23345	SYNE1	spectrin repeat containing, nuclear envelope 1
3981	LIG4	ligase IV, DNA, ATP-dependent
5523	Ppp2r3a	protein phosphatase 2 (formerly 2A), regulatory subunit B'', alpha
7756	ZNF207	zinc finger protein 207
3976	LIF	leukemia inhibitory factor (cholinergic differentiation factor)
5529	PPP2R5E	protein phosphatase 2, regulatory subunit B', epsilon isoform
5527	PPP2R5C	protein phosphatase 2, regulatory subunit B', gamma isoform
3977	Lifr	leukemia inhibitory factor receptor alpha
4065	Ly75	CD302 molecule; lymphocyte antigen 75
4065	CD302	CD302 molecule; lymphocyte antigen 75
147339	c18orf25	chromosome 18 open reading frame 25
57579	FAM135A	family with sequence similarity 135, member A
283659	PRTG	protogenin homolog (Gallus gallus)
5166	PDK4	pyruvate dehydrogenase kinase, isozyme 4
285343	C3orf23	chromosome 3 open reading frame 23
5167	Enpp1	ectonucleotide pyrophosphatase/phosphodiesterase 1
137835	TMEM71	transmembrane protein 71
169355	IDO2	indoleamine 2,3-dioxygenase 2
5163	PDK1	pyruvate dehydrogenase kinase, isozyme 1
55186	SLC25A36	solute carrier family 25, member 36
1106	CHD2	chromodomain helicase DNA binding protein 2
26750	RPS6KC1	ribosomal protein S6 kinase, 52kDa, polypeptide 1
5537	PPP6C	protein phosphatase 6, catalytic subunit
55184	C20orf12	chromosome 20 open reading frame 12
1105	CHD1	chromodomain helicase DNA binding protein 1
1102	rcbtb2	regulator of chromosome condensation (RCC1) and BTB (POZ) domain containing protein 2
54414	SIAE	sialic acid acetylesterase
5534	Ppp3r1	protein phosphatase 3 (formerly 2B), regulatory subunit B, alpha isoform
441024	Mthfd2l	methylenetetrahydrofolate dehydrogenase (NADP+ dependent) 2-like
154043	MAGI1	membrane associated guanylate kinase, WW and PDZ domain containing 1; CNKSR family member 3
154043	CNKSR3	membrane associated guanylate kinase, WW and PDZ domain containing 1; CNKSR family member 3
27131	snx5	sorting nexin 5
84206	MEX3B	mex-3 homolog B (C. elegans)
5178	PEG3AS	paternally expressed 3; PEG3 antisense RNA (non-protein coding); zinc finger, imprinted 2
5178	ZIM2	paternally expressed 3; PEG3 antisense RNA (non-protein coding); zinc finger, imprinted 2
5178	PEG3	paternally expressed 3; PEG3 antisense RNA (non-protein coding); zinc finger, imprinted 2
57568	SIPA1L2	signal-induced proliferation-associated 1 like 2
85289	KRTAP4-5	keratin associated protein 4-5
57565	KLHL14	kelch-like 14 (Drosophila)
441425	C21orf81	hCG2042718; chromosome 21 open reading frame 81; ankyrin repeat domain 20 family, member A1; ankyrin repeat domain 20 family, member A3; ankyrin repeat domain 20 family, member A2
441425	ANKRD20A1	hCG2042718; chromosome 21 open reading frame 81; ankyrin repeat domain 20 family, member A1; ankyrin repeat domain 20 family, member A3; ankyrin repeat domain 20 family, member A2
441425	ANKRD20A2	hCG2042718; chromosome 21 open reading frame 81; ankyrin repeat domain 20 family, member A1; ankyrin repeat domain 20 family, member A3; ankyrin repeat domain 20 family, member A2
441425	ANKRD20A3	hCG2042718; chromosome 21 open reading frame 81; ankyrin repeat domain 20 family, member A1; ankyrin repeat domain 20 family, member A3; ankyrin repeat domain 20 family, member A2
441425	LOC642204	hCG2042718; chromosome 21 open reading frame 81; ankyrin repeat domain 20 family, member A1; ankyrin repeat domain 20 family, member A3; ankyrin repeat domain 20 family, member A2
64747	MFSD1	major facilitator superfamily domain containing 1
5170	PDPK1	3-phosphoinositide dependent protein kinase-1
645432	Arrdc5	arrestin domain containing 5
360023	Zbtb41	zinc finger and BTB domain containing 41
55197	Rprd1a	regulation of nuclear pre-mRNA domain containing 1A
5172	slc26a4	solute carrier family 26, member 4
55196	C12orf35	chromosome 12 open reading frame 35
51232	Crim1	cysteine rich transmembrane BMP regulator 1 (chordin-like)
55193	pbrm1	polybromo 1
5547	prcp	prolylcarboxypeptidase (angiotensinase C)
5552	srgn	serglycin
27125	AFF4	AF4/FMR2 family, member 4
149371	Exoc8	exocyst complex component 8
6695	Spock1	sparc/osteonectin, cwcv and kazal-like domains proteoglycan (testican) 1
55198	appl2	adaptor protein, phosphotyrosine interaction, PH domain and leucine zipper containing 2
5937	RBMS1	RNA binding motif, single stranded interacting protein 1
6696	SPP1	secreted phosphoprotein 1
57561	arrdc3	arrestin domain containing 3
91464	ISX	intestine-specific homeobox
619279	ZNF704	zinc finger protein 704
57560	IFT80	intraflagellar transport 80 homolog (Chlamydomonas)
5931	RBBP7	retinoblastoma binding protein 7
26985	AP3M1	adaptor-related protein complex 3, mu 1 subunit
64321	Sox17	SRY (sex determining region Y)-box 17
51208	cldn18	claudin 18
5140	PDE3B	phosphodiesterase 3B, cGMP-inhibited
342035	GLDN	gliomedin
256714	map7d2	MAP7 domain containing 2
5555	PRH1	proline-rich protein HaeIII subfamily 1; proline-rich protein HaeIII subfamily 2
5555	PRH2	proline-rich protein HaeIII subfamily 1; proline-rich protein HaeIII subfamily 2
150275	Ccdc117	coiled-coil domain containing 117
55164	Shq1	SHQ1 homolog (S. cerevisiae)
[truncated: 784 more rows]
