# Supplementary material for: HIV-1 gp120 influences the expression of microRNAs in human monocyte-derived dendritic cells via STAT3 activation
Source: BMC Genomics. 2015 Jun 27;16(1):480. doi: 10.1186/s12864-015-1673-3 (PMC4483217; doi:10.1186/s12864-015-1673-3)
Supplement: Additional file 5: — List of the common 79 genes targeted by the STAT3-regulated miR-21, miR-155 and miR-181b. [file 12864_2015_1673_MOESM5_ESM.xlsx]

## Sheet: Foglio1
Additional file 5.
Entrez Gene ID	Gene Symbol	Gene Name
22903	Btbd3	BTB (POZ) domain containing 3
57542	KLHDC5	kelch domain containing 5
4026	lpp	LIM domain containing preferred translocation partner in lipoma
10217	Ctdspl	CTD (carboxy-terminal domain, RNA polymerase II, polypeptide A) small phosphatase-like
55632	G2E3	G2/M-phase specific E3 ubiquitin ligase
3920	lamp2	lysosomal-associated membrane protein 2
7048	Tgfbr2	transforming growth factor, beta receptor II (70/80kDa)
55212	bbs7	Bardet-Biedl syndrome 7
8434	RECK	reversion-inducing-cysteine-rich protein with kazal motifs
26031	OSBPL3	oxysterol binding protein-like 3
3556	il1rap	interleukin 1 receptor accessory protein
51105	PHF20L1	PHD finger protein 20-like 1
5638	Prrg1	proline rich Gla (G-carboxyglutamic acid) 1
6045	rnf2	ring finger protein 2
254251	LCORL	ligand dependent nuclear receptor corepressor-like
51029	PPPDE1	PPPDE peptidase domain containing 1
9882	TBC1D4	TBC1 domain family, member 4
23774	BRD1	bromodomain containing 1
10447	FAM3C	family with sequence similarity 3, member C
23200	Atp11b	ATPase, class VI, type 11B
619279	ZNF704	zinc finger protein 704
55193	pbrm1	polybromo 1
108	ADCY2	adenylate cyclase 2 (brain)
22841	Rab11fip2	RAB11 family interacting protein 2 (class I)
134957	STXBP5	syntaxin binding protein 5 (tomosyn)
5885	RAD21	RAD21 homolog (S. pombe)
80204	fbxo11	F-box protein 11
54462	FAM190B	KIAA1128
6092	robo2	roundabout, axon guidance receptor, homolog 2 (Drosophila)
9734	hdac9	histone deacetylase 9
57472	CNOT6	CCR4-NOT transcription complex, subunit 6
23171	GPD1L	glycerol-3-phosphate dehydrogenase 1-like
2252	Fgf7	hypothetical LOC100132771; fibroblast growth factor 7 (keratinocyte growth factor); fibroblast growth factor 7 pseudogene 2
25843	MOBKL3	MOB1, Mps One Binder kinase activator-like 3 (yeast)
6695	Spock1	sparc/osteonectin, cwcv and kazal-like domains proteoglycan (testican) 1
23321	trim2	tripartite motif-containing 2
4645	LOC441420	similar to acetyl-Coenzyme A acyltransferase 2 (mitochondrial 3-oxoacyl-Coenzyme A thiolase); similar to KIAA1119 protein; myosin VB
113263	glcci1	glucocorticoid induced transcript 1
153222	C5orf41	chromosome 5 open reading frame 41
678	ZFP36L2	zinc finger protein 36, C3H type-like 2
51735	RAPGEF6	Rap guanine nucleotide exchange factor (GEF) 6
23678	SGK3	serum/glucocorticoid regulated kinase family, member 3
22908	SACM1L	SAC1 suppressor of actin mutations 1-like (yeast)
8864	PER2	period homolog 2 (Drosophila)
285175	UNC80	chromosome 2 open reading frame 21
57511	COG6	component of oligomeric golgi complex 6
219790	RTKN2	rhotekin 2
205428	C3orf58	chromosome 3 open reading frame 58
342035	GLDN	gliomedin
285386	tprg1	tumor protein p63 regulated 1
49854	ZNF295	zinc finger protein 295
59338	plekha1	pleckstrin homology domain containing, family A (phosphoinositide binding specific) member 1
133619	PRRC1	proline-rich coiled-coil 1
26033	ATRNL1	attractin-like 1
3842	tnpo1	transportin 1
84002	b3gnt5	UDP-GlcNAc:betaGal beta-1,3-N-acetylglucosaminyltransferase 5
1282	Col4a1	collagen, type IV, alpha 1
26046	RNF160	ring finger protein 160
57628	DPP10	dipeptidyl-peptidase 10
80006	c5orf44	chromosome 5 open reading frame 44
360023	Zbtb41	zinc finger and BTB domain containing 41
9227	LRAT	lecithin retinol acyltransferase (phosphatidylcholine--retinol O-acyltransferase)
27185	disc1	disrupted in schizophrenia 1
54583	egln1	egl nine homolog 1 (C. elegans)
10299	38777	membrane-associated ring finger (C3HC4) 6
54799	mbtd1	mbt domain containing 1
9073	Cldn8	claudin 8
192670	EIF2C4	eukaryotic translation initiation factor 2C, 4
8899	prpf4b	similar to hCG1820375; PRP4 pre-mRNA processing factor 4 homolog B (yeast)
256764	Wdr72	WD repeat domain 72
55636	chd7	chromodomain helicase DNA binding protein 7
51479	Ankfy1	ankyrin repeat and FYVE domain containing 1
4857	NOVA1	neuro-oncological ventral antigen 1
285600	C5orf36	chromosome 5 open reading frame 36
389421	Lin28b	lin-28 homolog B (C. elegans)
9495	AKAP5	A kinase (PRKA) anchor protein 5
163227	ZNF100	zinc finger protein 100
9107	MTMR6	myotubularin related protein 6
7903	ST8SIA4	ST8 alpha-N-acetyl-neuraminide alpha-2,8-sialyltransferase 4
