# Supplementary material for: HIV-1 gp120 influences the expression of microRNAs in human monocyte-derived dendritic cells via STAT3 activation
Source: BMC Genomics. 2015 Jun 27;16(1):480. doi: 10.1186/s12864-015-1673-3 (PMC4483217; doi:10.1186/s12864-015-1673-3)
Supplement: Additional file 6: — List of putative binding sites of genes targeted by STAT3-regulated miR. [file 12864_2015_1673_MOESM6_ESM.txt]

Chromosome	Start	End	Name	miRNA_family	Score	Strand
chr17	4069615	4069622	ANKFY1	miR-155	24	-
chr17	4067266	4067273	ANKFY1	miR-181	50	-
chr10	117705886	117705893	ATRNL1	miR-181	41	+
chr22	50166998	50167005	BRD1	miR-155	69	-
chr22	50167590	50167597	BRD1	miR-181	90	-
chr20	11907095	11907102	BTBD3	miR-155	68	+
chr20	11907143	11907150	BTBD3	miR-181:1	88	+
chr20	11907197	11907204	BTBD3	miR-181:2	88	+
chr8	61778582	61778589	CHD7	miR-21/590-5p	85	+
chr8	61779273	61779280	CHD7	miR-155	31	+
chr8	61779072	61779079	CHD7	miR-181	54	+
chr13	110802509	110802516	COL4A1	miR-21/590-5p	59	-
chr3	38022763	38022770	CTDSPL	miR-181:1	86	+
chr3	38025826	38025833	CTDSPL	miR-181:2	86	+
chr7	120989136	120989144	FAM3C	miR-181	94	-
chr2	48035003	48035010	FBXO11	miR-21/590-5p	72	-
chr2	48035045	48035052	FBXO11	miR-155	59	-
chr2	48034713	48034720	FBXO11	miR-181	41	-
chr15	49776874	49776881	FGF7	miR-155:1	81	+
chr15	49777602	49777610	FGF7	miR-155:2	81	+
chr7	8126708	8126715	GLCCI1	miR-181	54	+
chr3	32207808	32207816	GPD1L	miR-155	83	+
chr3	32209166	32209174	GPD1L	miR-181:1	88	+
chr3	32209881	32209889	GPD1L	miR-181:2	88	+
chrX	119564287	119564295	LAMP2	miR-155	68	-
chr4	17847214	17847222	LCORL	miR-155	99	-
chr6	105527372	105527379	LIN28B	miR-181:1	49	+
chr6	105528492	105528499	LIN28B	miR-181:2	49	+
chr3	188594809	188594816	LPP	miR-181	37	+
chr17	49254863	49254871	MBTD1	miR-155	99	-
chr14	26916881	26916888	NOVA1	miR-155	60	-
chr14	26916177	26916185	NOVA1	miR-181:2	79	-
chr14	26916858	26916866	NOVA1	miR-181:1	79	-
chr7	24839538	24839545	OSBPL3	miR-181:2	81	-
chr7	24839598	24839606	OSBPL3	miR-181:1	81	-
chr3	52581916	52581924	PBRM1	miR-21/590-5p	99	-
chr8	133858706	133858713	PHF20L1	miR-181	39	+
chr10	124191225	124191233	PLEKHA1	miR-21/590-5p	94	+
chr6	4061382	4061389	PRPF4B	miR-21/590-5p	23	+
chr10	119764826	119764834	RAB11FIP2	miR-155	93	-
chr10	119765528	119765536	RAB11FIP2	miR-181	40	-
chr8	117858316	117858323	RAD21	miR-181	86	-
chr9	36124179	36124187	RECK	miR-21/590-5p	98	+
chr9	36124157	36124164	RECK	miR-181	79	+
chr1	185071251	185071258	RNF2	miR-181	22	+
chr3	77695701	77695708	ROBO2	miR-181	39	+
chr10	63954862	63954870	RTKN2	miR-155	44	-
chr10	63954385	63954393	RTKN2	miR-181	69	-
chr3	45785865	45785872	SACM1L	miR-181	45	+
chr8	67772064	67772072	SGK3	miR-155	97	+
chr5	136312064	136312072	SPOCK1	miR-155	82	-
chr5	100145410	100145418	ST8SIA4	miR-181:2	80	-
chr5	100147307	100147315	ST8SIA4	miR-181:1	80	-
chr13	75860489	75860497	TBC1D4	miR-181	98	-
chr3	30733296	30733303	TGFBR2	miR-21/590-5p	53	+
chr3	30733551	30733558	TGFBR2	miR-155	22	+
chr5	72210045	72210052	TNPO1	miR-21/590-5p	79	+
chr5	72206190	72206197	TNPO1	miR-181:1	79	+
chr5	72207436	72207443	TNPO1	miR-181:2	79	+
chr5	72208670	72208678	TNPO1	miR-181:3	79	+
chr5	72210167	72210174	TNPO1	miR-181:4	79	+
chr4	154257165	154257172	TRIM2	miR-155	54	+
chr4	154256250	154256258	TRIM2	miR-181:1	90	+
chr4	154259873	154259880	TRIM2	miR-181:2	90	+
chr4	154259933	154259941	TRIM2	miR-181:3	90	+
chr1	197125991	197125999	ZBTB41	miR-155	47	-
chr1	197125773	197125781	ZBTB41	miR-181	39	-
chr2	43450919	43450926	ZFP36L2	miR-21/590-5p	75	-
chr8	81553240	81553247	ZNF704	miR-21/590-5p	78	-
